# Supplementary material for: Examining influential factors in newly diagnosed cancer patients and survivors: Emphasizing distress, self-care ability, peer support, health perception, daily life activity, and the role of time since diagnosis
Source: PLoS One. 2023 Sep 1;18(9):e0291064. doi: 10.1371/journal.pone.0291064 (PMC10473484; doi:10.1371/journal.pone.0291064)
Supplement: S1 Dataset — (CSV) [file pone.0291064.s001.csv]

PH	SC	DA1	DA2	DA3	DA4	PS1	PS2	MH1	MH2	MH3	MH4	DX	AGE	EU	IN	G	HOWLONGFINISHTREATMENT_CAT	HL
4	4	1	1	1	1	1	1	1	1	1	1	2	33	3	8	2	2	1
4	4	1	1	1	1	1	1	1	2	1	1	2	66	4	8	1	2	1
	3	1	1	1	1	1	1	1	1	1	1	2	56	4	9	2
3	4	1	2	1	1	3	2	3	2	1	2	2	66	2	5	1	3	1
3	4	1	1	1	1	1	3	1	2	2	2	2	67	3	5	1	2	1
2	5	1	2	2	1	1	1	1	1	1	1	2	78	3	4	1	5	5
4	4	1	1	1	1	1	2	1	1	1	2	2	65	5	6	2	2	1
1	3	2	2	2	2	2	3	4	4	4	3	2	83	5	7	1	5	5
4	4	1	1	1	1	1	1	1	1	1	1	2	64	2	8	1	3	1
3	5	1	1	1	1	1	1	1	1	1	1	2	66	4	2	2	5	5
4	3	1	1	1	1	2	2	2	1	2	2	2	40	4	8	2	2	1
3	3	1	1	1	1	1	1	1	1	2	2	2	77	5	8	1	3	1
															8
3	3	2	1	1	1	2	2	2	1	1	1	2	75	2	4	1
4	5	1	1	1	1	2	1	1	1	1	1	2	54	3	8	2	2	1
3	3	1	1	1	1	2	2	1	1	1	1	2	80	3	6	1
2	3	2	1	1	1	1	2	2	1	2	1	4	70	5	6	2	2	1
4	4	1	1	1	1	2	2	2	1	1	2	4	75	5	8	1	4	1
3	3	2	2	1	1	2	2	4	3	2	3	2	71	3	6	1
4	4	1	1	1	1	1	1	1	1	1	1	2	57	3	7	2	2	1
4	5	1	1	1	1	1	1	1	1	1	1	3	74	2	5	2	2	1
4	3	2	1	1	1	3	2	2	2	2	2	3	63	3	8	2	2	1
4	5	1	1	1	1	1	1	2	1	1	1	2	61	3	9	2	2	1
4	5	1	1	1	1	2	2	2	3	2	2	2	63	4	6	1	1	1
4	4	1	1	1	1	1	1	1	1	1	1	2	63	3	8	1	2	1
3	3	2	1	1	1	1	2	2	1	1	2	2	67	3	7	2	2	1
4	4	1	1	1	1	2	1	2	2	2	2	2	75	3	4	1	2	1
4	4	1	1	1	1	2	1	1	1	2	1	2	61	4	8	1	2	1
2	3	2	2	1	2	2	1	2	2	2	2	2	62	3	5	2	2	1
3	4	1	1	1	1	1	1	2	2	2	1	2	63	4	4	2	3	1
2	4	1	1	1	1	2	2	1	1	1	1	2	72	2	8	1
2	3	1	1	1	1	3	2	1	1	1	1	4	69	3	6	1	2	1
2	3	1	1	1	1	2	2	1	1	1	2	2	83	3	8	2	5	5
4	5	1	1	1	1	1	1	1	1	1	1	2	59	3	8	2	2	1
4	4	1	1	1	1	1	1	1	1	1	1	2	70	2	6	1	2	1
						1	1	1	1	1	1				8		2	1
5	5	1	1	1	1	2	2	1	1	1	1	2	64	5	6	2	2	1
5	5	1	1	1	1	2	1	1	1	1	1	2	74	3	8	1	5	5
3	4	1	1	1	1	2	1	2	2	1	1	2	64	4	8	1	2	1
3	3	1	1	1	1	2	2	2	2	2	2	2	49	3	7	2	2	1
3	5	1	1	1	1	2	2	1	1	1	3	2	51	4	8	2	1	1
3	3	1	1	1	1	2	2	1	1	1	1	2	54	3	8	2	2	1
3	3	1	1	1	1	2	2	1	1	1	1	2	65	2	5	2	2	1
3	4	1	1	1	1	2	3	1	1	1	1	2	47	4	6	1	1	1
5	4	1	1	1	1	1	1	1	1	1	1	2	71	3	3	1	2	1
5	5	1	1	1	1	1	1	1	1	2	2	2	43	5	8	1	2	1
3	4	1	1	1	1	2	2	1	1	1	1	3	66	3	8	1	2	1
1	1	1	2	1	2	2	2	2	2	3	2	2	54	4	7	1	5	5
3	4	1	1	1	1	1	1	1	1	1	1	2	74	3	3	1	2	1
4	4	1	1	1	1	1	1	1	1	2	1	2	69	5	8	1	2	1
2	1	2	2	2	2	3	1	2	2	2	2	2	86	2	2	2	5	5
2	4	1	2	2	2	3	1	2	1	2	2	2	79	3	5	2	5	5
3	3	1	1	1	1	2	2	1	1	1	1	2	84	3	5	1	5	5
1	3	1	2	1	1	3	3	4	2	4	1	2	85	5	4	2	5	5
3	5	1	1	1	1	2	1	1	1	1	2	2	66	1	5	2	2	1
4	5	1	1	1	1	1	1	1	1	1	1	2	61	3	8	2	2	1
3	4	1	1	1	1	2	2	1		1	1	2	70	4	2	1
1	3	1	2	1	2	3	2	3	3	3	4	2	59	3	1	2	1	1
2	4	2	2	1	2	3	1	4	3	4	3	1	60	3	2	2	5	5
3	4	1	1	1	1	2	2	1	1	1	1	2	67	4	6	1	2	1
4	5	1	1	1	1	1	1	1	1	2	2	2	72	5	4	1	2	1
3	4	1	1	1	1	2	2	2	2	2	2	2	64	2	6	2	5	5
						1	2	1	1	1	1	2	69	4	5	1	1	1
4	4	1	1	1	1	2	1	2	1	2	2	2	77	4	8	2	2	1
3	4	1	1	1	1	2	2	2	2	2	2	3	56	4	5	2	2	1
2	3	1	1	1	1	3	3	4	3	3	1	2	59	3	4	2	5	5
3	4	2	1	1	1	2	2	1	1	1	1	2	63	4	8	1	5	5
2	3	1	1	1	1	2	2	1	1	1	1	2	63	3	4	1	2	1
3	5	1	1	1	1	1	1	1	1	1	1	4	81	4	5	2	2	1
3	4	1	1	1	1	2	2	1	1	1	2	2	80	3	7	1	2	1
3	4	1	1	1	1	2	1	1	1	2	2	2	78	3	4	1	5	5
5	5	1	1	1	1	1	1	1	1	1	1	2	68	5	6	1	2	1
3	4	1	1	1	1	2	1	1	1	2	1	2	80	4	6	1	5	5
5	4	1	1	1	1	1	1	1	1	1	1	3	75	4	8	1	4	1
4	4	1	1	1	1	2	1	1	1	1	1	4	71	3	6	2	1	1
3	4	1	2	1	1	2	2	1	1	1	1	3	76	3	4	2	3	1
4	4	1	1	1	1	2	2	1	1	1	1	3	63	3	7	1	4	1
3	4	1	1	1	1	2	2	1	1	1	1	4	74	4	6	1	3	1
3	5	1	2	1	1	1	1	1	1	1	1	3	76	2	5	2	3	1
2	3	2	2	1	1	2	2	1	1	1	1	3	77	3	5	2	3	1
3	3	1	1	1	1	2	2	2	1		2	3	69	3	7	2	4	1
4	4	1	1	1	1	1	1	1	1	2	2				8		3	1
2	3		1	1	1	1	2	2	2	2	2	3	93	2	5	2
4	5	1	1	1	1	2	2	1	1	1	1	3	62	5	9	1	5	5
4	5	1	1	1	1	1	1	1	1	1	1	3	43	5	9	2	3	1
4	4	1	1	1	1	2	2	1	1	1	1	3	66	5	8	2	3	1
3	5	1	1	1	1	4	1	1	1	1	1	3	78	4	7	1
3	4	1	2	1	1	2	2	1	1	1	1	3	90	2	4	1	3	1
4	5	1	1	1	1	1	2	1	1	1	1	3	79	3	6	2	3	1
4	5	1	1	1	1	2	2	1	2	1	1		91	3	4	2	3	1
4	4	1	1	1	1	1	1	1	1	1	1	3	54	3	7	2	3	1
4	5	1	1	1	1	2	1	1	1	1	1	3	78	3	9	1	3	1
3	5	1	1	1	1	1	1	1	1	1	1	3	68	3	3	2	3	1
2	4	1	1	1	1	2	2	1	2	2	2	3	82	3	4	2	5	5
4	4	2	1	1	1	2	1	3	4	3	2	3	74	2	4	1	3	1
2	3	1	1	1	2	2	2	2	2	2	2	2	61	3	7	1	3	1
3	4	1	1	1	1	2	1	1	1	1	1	3	60	3	8	1	3	1
4	5	1	1	1	1	1	1	1	2	1	1	3	52	5	9	2	3	1
5	4	2	1	1	1	1	3	3	1	1	1	3	37	2	1	1	4	1
3	4	1	1	1	1	2	2	1	1	1	1	3	62	3	6	1
3	4	1	1	1	1	1	2	2	1	1	1	3	80	2	6	1	3	1
4	4	1	1	1	1	1	1	1	1	1	1	4	80	4	6	2
3	3	1	1	1	1	2	1	1	1	1	1		91	3	2	2	2	1
5	5	1	1	1	1	2	2	1	1	2	1	3	67	5	9	1	1	1
2	3	1	2	1	1	2	2	1	1	1	1	3	86	2	5	2	3	1
3	3	2	1	1	1	2	1	1	2	2	2	3	39	1	6	2	3	1
2	4	1	1	1	1	2	2	1	1	1	1	3	85	5	6	2	3	1
3	3	2	2	2	2	3	2	2	2	2	2	4	75	2	5	2	4	1
4	5	1	1	1	1	1	2	2	1	1	1	2	79	3	7	2	2	1
3	3	1	1	1	1	2	2	1	1	1	1	3	67	3	6	1	3	1
4	4	1	1	1	1	2	2	2	1	1	1	3	75	5	7	1	4	1
2	3	1	1	1	1	1	1	1	1	2	2	3	87	2	5	2	2	1
3	3	1	1	1	1	2	2	1	1	2	4	3	52	2	5	2	2	1
4	5	1	1	1	1	2	1	1	1	1	1	3	57	3	8	1	3	1
3	3	1	1	1	1	2	4	1	1	1	1	3	71	5	3	1	3	1
4	4	1	1	1	1	2	2	1	1	1	1	3	70	5	9	1	3	1
4	5	1	1	1	1	1	2	1	1	1	2	3	72	4	7	2	3	1
3	4	2	2	1	1	2	2	2	2	3	3	3	55	5	5	2	3	1
2	4	1	1	1	1	1	1	1	1	1	1	3	53	4	6	2	3	1
2	3	1	2	1	1	3	2	2	2	2	2	3	57	4	4	1	5	5
3	3	1	2	1	1	2	2	3	1	2	2	3	73	4	6	1	5	5
3	3	1	1	1	1	1	1	1	1	1	1	3	65	3	7	1	3	1
4	4	1	1	1	1	2	2	1	2	2	3	3	58	5	8	1	3	1
3	4	1	1	1	1	3	1	1	1	1	1	3	58	4	8	2	5	5
4	4	1	2	1	1	1	1	1	1	1	1	3	78	5	4	2	3	1
3	3	1	1	1	1	2	1	2	1	1	1	3	70	2	6	2	3	1
4	4	1	1	1	1	1	1	2	3	3	3	4	65	3	7	1	5	5
5	5	2	1	1	1	1	1	1	1	1	1	3	57	4	7	2	3	1
3	4	1	1	1	1	1	1	1	1	2		3	54	5	9	2	3	1
3	4	1	1	1	1	2	2	2		1	1	2	63	3	9	2	3	1
4	4	1	1	1	1	1	2	1	1	1	1	3	71	4	8	2
3	5	1	1	1	1	2	2	1	1	3	2	3	40	4	8	2	3	1
3	4	1	2	1	1	2	1	2	1	2	1	3	78	5	4	2	5	5
4	5	1	1	1	1	1	1	1	1	1	1	4	61	4	7	2	2	1
2	5	2	2	2	2	3	2	2	3	2	2		85	3	2	2
3	4	1	1	1	1	2	2	2	1	1	1	3	68	3	6	1	2	1
3	3	1	1	1	1	2	2	1	1	1	1	4	88	3	6	2
4	4	1	1	1	1	2	2	1	1	1	1	3	64	4	8	2
4	4	1	1	1	1	2	1	1	1	1	1		70	4	7	2	3	1
4	5	1	1	1	1	1	1	1	1	1	1	3	73	4	8	1	3	1
3	4	1	1	1	1	1	1	1	1	3	1	3	68	4	7	1	3	1
4	4	1	1	1	1	2	2	2	2	2	2	3	52	4	8	2	2	1
5	5	1	1	1	1	2	1	1	1	2	2	3	61	5	9	1	1	1
3	3	1	1	1	1	2	1	3	3	2	2	3	58	2	3	2	3	1
3	4	1	1	1	1	1	1	1	1	1	1	3	65	5	8	1	3	1
3	4	2	2	1	1	1	1	1	1	1	2	3	87	3	4	1	3	1
3	3	1	2	1	1	2	2	2	1	2	1	3	68	4	4	2	3	1
3	4	1	1	1	1	2	2	2	2	1	2	4	83	3	6	1	5	5
3	3	1	1	1	1	2	2	2	2	2	2	3	64	2	5	1	3	1
4	4	1	1	1	1	2	1	1	1	1	1	3	77	4	8	1	2	1
2	4	1	1	1	1	2	1	1	1	1	1	3	74	4	6	1	5	5
4	4	1	1	1	1	1	1	1	1	1	1	3	70	3	4	1	5	5
4	4	1	1	1	1	1	1	1	1	2	1	3	55	5	8	2	3	1
3	4	1	2	1	1	2	2	2	2	2	2	4	60		2	2	2	1
3	5	1	2	1	1	3	2	1	1	1	1	2	68	3	2	1	2	1
4	3	1	1	1	1	2	1	1	1	1	1	3	84	3	6	2	3	1
3	4	1	1	1	1	3	1	1	1	1	1	3	81	3	7	1	3	1
3	4	1	1	1	1	1	1	2	2	2	1	3	64	2	8	2	5	5
4	4	1	1	1	1	1	1	1	1	1	1	4	62	2	5	2	2	1
5	5	1	1	1	1	1	1	1	1	1	2	2	66	5	9	1	3	1
2	2	1	1	1	1	3	2	2	2	2	1	4	64	4	2	2	2	1
3	4	1	1	1	2	2	2	2	2	3	2	3	75	4	5	1	3	1
3	4	1	2	1	1	2	2	1	1	1	1	3	77	3	6	1	3	1
5	4	1	1	1	1	1	2	1	1	2	1	2	74	4	7	1	2	1
4	5	1	1	1	1	1	1	1	1	1	1	2	68	5	8	2	3	1
3	3	1	1	1	1	2	2	2	2	2	2	2	58	4	6	2	2	1
3	3	1	1	1	1	1	1	1	2	1	2	3	60	2	3	2	5	5
3	4	1	1	1	1										4
5	5	1	1	1	1	1	1	1	1	1	1	3	71	5	5	1	3	1
4	4	1	2	1	1	1	1	1	1	1	1		69	4	6	1	2	1
4	4	1	1	1	1	1	1	1	1	2	1	2	66	4	6	1
3	3	1	2	1	1	1	1	1	1	1	1	3	79	4	7	2	3	1
3	3	1	1	1	1	2	2	2	2	2	2	2	64	4	8	1	5	5
3	4	1	1	1	1	1	1	1	1	2	1	3	76	3	5	2	3	1
4	4	1	1	1	1	1	1	1	1	1	1	2	71	3	8	1	2	1
4	5	1	1	1	1	2	2	1	1	1	1	2	62	2	8	2	3	1
4	5	1	2	1	1	1	4	1	1	1	1	2	78	2	5	1	2	1
3	4	1	1	1	1	2	1	1	1	1	1	4	59	4	1	2	4	1
3	4	1	2	2	1	1	1	1	1	1	1		88	1	2	1	3	1
5	4	1	1	1	2	1	2	1	1	1	1	2	66	3	4	2	3	1
4	4	1	2	1	1	2	1	2	2	2	2	3	71	2	6	1	3	1
3	3	1	1	1	1	2	1	1	1	1	1	3	73	2	4	1	5	5
2	2	1	2	2	2	4	3	4	3	2	2	2	79	5	9	1	2	1
3	4	1	1	1	1	3	2	2	1	2	2	2	52	3	8	1	2	1
2	2	1	1	1	1	2	2	3	2	4	4	3	58	3	5	2	3	1
2	3	1	2	1	2	2	1	1	1	1	1	3	73	3	8	2	3	1
3	3	1	1	1	1	4	4	1	1	4	4	2	48	3	5	2	5	5
2	3	1	1	1	1	1	1	1	1	2	2	3	66	3	7	2
3	4	1	1	1	1	2	2	2	2	2	1	3	71	5	8	1	2	1
2	3	2	2	1	1	2	2	1	1	1	1	2	82	3	2	2	2	1
3	3	1	1	1	1	2	2	1	1	1	1	3	71	3	5	1	2	1
4	5	1	1	1	1	1	1	1	1	2	2	3	82	4	7	2	5	5
5	5	1	1	1	1	1	1	1	1	1	1	4	77	3	3	2
4	4	1	1	1	1	1	1	1	1	1	1	4	90	5	9	1	4	1
2	3	1	1	1	1	2	3	1	1	1	1	4	73	3	5	1	2	1
3	4	1	1	1	1	1	1	1	2	3	1	4	72	5	6	2	2	1
4	4	1	1	1	1	1	1	1	1	2	1	4	75	5	8	1	4	1
4	4	1	1	1	1	2	2	1	1	1	1	4	73	3	5	2
4	4	1	1	1	1	2	1	1	1	1	1	4	63	4	9	2	4	1
2	3	1	2	1	1	2	2	2	2	1	1	4	84	2	2	2	4	1
3	3	1	2	1	1	3	2	3	2	1	2	4	40	5	8	1	4	1
5	4	1	1	1	1							4	56	4	9	2	4	1
3	4	1	1	1	1	1	1	4	1	1	1	4	66	3	5	1	3	1
4	4	2	1	1	1	1	1	4	2	2	1	4	84	2	6	1
3	4	1	2	1	1	2	2	1	1	1	1		98	2	5	1	4	1
2	2	2	2	1	1	4	2		1	1	2	1	76	2	7	2	5	5
3	4	1	1	1	1	1	1	1	1	1	1	4	72	3	6	2	3	1
3	4	1	1	1	1	2	1	2	1	2	1	4	58	4	1	2	5	5
3	4	1	1	1	1	2	1	1	1	2	3	4	84	5	5	2	2	1
4	4	1	1	1	1	1	2	1	1	1	1	4	63	4	6	1	4	1
4	5	1	1	1	1	2	1	1	1	2	1	4	70	5	6	2	4	1
2	3	2	2	1	1	2	1	2	1	2	2	4	69	3	6	1	4	1
4	4	1	1	1	1	2	1	1	1	1	1	4	50	3	8	2	4	1
5	4	1	1	1	1	1	2	1	1	1	1	4	78	3	5	2	1	1
4	5	1	1	1	1	1	1	2	2	2	2	4	61	3	8	2	4	1
3	4	1	1	1	1	2	2	2	2	2	2	4	49	4	8	2	4	1
4	4	1	1	1	1	2	2	1	1	1	1	4	76	2	8	2	2	1
						1	1	1	1	2	2	4	59	5	8	1	4	1
3	4	1	2	1	2	2	1	1	1	1	1	4	62	4	7	2	4	1
3	4	1	1	1	1	2	2	2	2	2	2	4	75	4	8	2	4	1
4	4	1	1	1	1	1	2	1	1	1	1	4	74	4	5	2
4	4	1	1	2	2	2	2	1	1	1	2				5		4	1
3	4	1	1	1	1	2	2	2	2	1	1	4	31	4	5	2	4	1
4	4	1	1	1	2	1	1	1	1	1	2	4	95	5	7	2	4	1
2	4	1	2	1	1	2	2	1	1	1	2	4	71	3	2	1	4	1
3	4	1	1	1	1	2	1			3		4	66	4	9	2	4	1
4	4	1	1	1	1	1	1	1	1	1	1	4	75	3	6	2
4	5	1	1	1	1	1	1	1	1	1	1	4	92	2	2	2	4	1
3	3	1	2	1	1	2	2	1	2	1	1	4	69	4	4	2	4	1
4	4	1	1	1	1	2	2	1	1	1	1	4	70	5	6	1
4	5	1	1	1	1	1	1	1	1	1	1	4	69	3	5	2	4	1
4	4	1	1	1	1	2	2	1	1	2	1	4	73	2	6	2	4	1
4	4	1	1	1	1	2	2	2	1	2	2	4	86	4	8	2	4	1
3	3	1	2	1	1	1	2	2	2	1	1	4	86	2	4	2	4	1
4	4	1	1	1	1	1	1	1	1	1	1	4	69	3	7	2	4	1
4	5	1	1	1	1	2	2	2	2	2	2	4	74	3	6	2	4	1
3	5	1	1	1	1	2	2	2	2	2	2	4	54	4	8	2	4	1
2	3	1	1	1	1	2	2	1	1	1	1	4	61	3	7	2
3	4	2	2	1	1	2	2	1	1	1	1	4	89	3	2	2	4	1
4	4	1	1	1	1	1	1	1	1	1	1	4	84	3	7	1	1	1
3	4	2	1	1	1	1	1	1	1	1	1	4	79	5	6	1
3	3	1	1	1	1	1	1	1	1	1	1	4	68	3	6	1	2	1
4	4	1	1	1	1	1	2	1	1	1	1	4	61	5	8	2	4	1
3	4	1	1	1	1	1	2	1	1	1	1	4	82	3	7	1	4	1
4	5	1	2	1	1	2	1	1	1		1	4	79	4	1	2	4	1
3	4	1	1	1	1	2	2	2	2	2	2	4	80	3	5	2	4	1
4	5	1	1	1	1	2	2	2	2	2	2	4	77	5	8	1	2	1
3	4	1	1	1	1	1	1	1	1	1	1	4	84	2	5	1	3	1
4	4	1	2	1	1	1	1	1	1	1	1	4	74	5	6	2	5	5
5	4	1	1	1	1	2	2	1	1	1	1	4	86	4	7	1
3	3	1	1	1	1	2	2	2	2	2	2	4	64	3	4	1	4	1
						2	2	2	2	2	1	4	70	3	4	2	3	1
4	5	1	1	1	1	2	2	1	1	1	1	4	69	5	3	2	4	1
3	4	1	1	1	1	1	2	2	2	2	2	4	70	5	8	2	4	1
4	4	1	1	1	1	1	1	1	1	1	1	4	67	4	6	2	2	1
4	5	1	2	1	1	2	1	1	1	1	2	4	85	4	7	2	4	1
3	4	1	2	1	1	3	3	2	2	1	1	4	79	3	6	2	2	1
3	3	1	1	1	1	2	2	1	1	1	1	2	74	2	7	1	2	1
4	4	1	1	1	1	2	2	2	1	1	1	4	72	4	4	1	4	1
3	3	1	2	2	2	2	2	1	1	1	1	4	89	2	4	1	5	5
2	3	1	2	1	1	1	1	1	1	1	1	4	74	3	6	1	4	1
4	4	1	1	1	1	1	2	2	2	1	1	4	76	3	7	2	4	1
2	3	1	1	1	1	1	2	1	1	1	1	4	70	5	7	2	5	5
3	4	2	1	1	1							4	85	3	6	2	3	1
3	4	1	1	1	1	2	2	1	1	1	1	4	59	5	7	2	5	5
3	3	1	1	1	1	2	1	1	1	1	1	4	80	3	9	1	4	1
2	4	1	1	1	1	1	1	1	1	1	1	4	73	3	4	2
3	3	1	1	1	1	2	1	2	2	2	3	4	77	2	4	2	4	1
4	3	1	1	1	1	2	1	1	1	1	1	4	64	4	6	2	2	1
4	5	1	1	1	1	1	1	1	1	1	1	4	87	3	5	1	4	1
4	3	1	1	1	1	2	2	1	1	1	1	4	81	3	7	1	4	1
2	3	2	1	1	1	2	1	1	1	1	1	4	66	5	8	2	5	5
4	5	1	1	1	1	1	2	1	1	1	1	4	69	3	6	2	4	1
3	3	1	1	1	1	2	1	1	1	1	1	4	78	3	5	1	4	1
4	5	1	1	1	1	1	2	1	1	1	1	4	77	3	8	1	4	1
3	4	2	1	1	1	2	2	3	3	3	3	4	76	3	9	2	2	1
3	3	1	1	1	1	1	1	1	1	1	1	4	69	4	8	1	4	1
2	4	1	1	1	1	2	2	1	1	1	1	4	80	3	4	1	5	5
3	3	2	2	1	1	2	2	3	3	3	1	4	74	4	8	2	4	1
4	5	1	1	1	1	2	1	1	1	1	1	4	79	5	8	1	4	1
3	4	1	1	1	1	1	1	1	1	1	1	4	65	4	6	2	2	1
3	3	1	2	1	2	2	2	3	2	1	2	4	90	5	7	1	3	1
3	4	1	1	1	1	2	2	2	2	2	1	4	72	5	9	1	2	1
1	4	2	2	2	2	3	3	4	2	1	1	4	56	3	8	2	4	1
4	4	1	1	1	1	2	2	1	1	1	1	4	67	3	5	2	5	5
3	3	1	1	1	1	2	2	1	2	1	1	4	70	2	4	1
5	5	1	1	1	1	2	2	1	1	1	1	4	73	4	6	1	2	1
3	4	1	2	1	1	1	1	1	1	1	1	4	79	5	6	1	1	1
2	2	1	2	1	1	2	2	1	1	1	1	4	69	5	6	2	5	5
3	3	1	1	1	1	2	2	1	1	1	1		22	4	6	1
3	3	1	1	1	1	2	2	2	1	2	2	4	85	3	4	2	4	1
1	2	1	1	1	1	2	2	1	2	2	1	4	52	5	9	2	4	1
4	4	1	1	1	1	2	2	1	1	2	1	4	67	4	6	1	5	5
3	5	1	1	1	1	2	2	1	1	1	1		71	5	8	2	4	1
3	3	1	1	1	1	2	2	1	1	1	2	4	70	3	8	2	4	1
3	4	1	1	1	1	2	1	1	1	1	1	4	75	3	6	2	2	1
3	3	1	1	1	1	2	2	3	3	3	3	4	84	2	6	2	2	1
2	5	1	1	1	1	2	1	1	1	1	1	4	68	3	7	1	4	1
4	4	1	1	1	1	1	1	1	1	1	1	4	69	2	5	1	4	1
4	4	1	1	1	1	2	2	1	1		1	4	79	5	9	1	4	1
3	4	1	1	1	1	1	1	1	1	1	1	3	86	3	6	1	5	5
3	4	1	1	1	1	1	2	1	1	1	1	4	69	4	7	2	4	1
2	3	1	2	2	2	1	2	2	2	2	2	4	89	5	6	1	3	1
4	5	1	1	1	1	2	2	1	1	1	1	4	53	2	7	2	4	1
4	4	1	1	1	1	2	2	1	2	2	1	1	68	2	2	1	1	1
3	3	1	1	1	1	1	2	1	1	1	1	4	77	5	8	1	2	1
4	4	1	1	1	1	2	2	1	1	1	1	4	69	5	8	2	4	1
4	4	1	1	1	1	2	2	2	1	1	1	4	75	5	8	2	4	1
4	5	1	1	1	1	1	1	1	1	1	2	4	51	4	8	2
3	3	1	2	1	1	1	1	1	1	1	1	4	77	1	5	2	4	1
2	3	1	1	1	1	2	2	3	3	1	1	3	81	5	8	1	4	1
4	5	1	1	1	1	2	1	1	1	1	1	4	71	5	6	2	4	1
2	4	2	1	1	1	2	2	2	4	2	3	4	62	2	6	1	2	1
5	4	1	1	1	1	1	1	1	1	1	1	4	61	4	8	1	4	1
3	4	2	1	1	1	2	2	2	2	2	2	4	70	5	9	2	4	1
4	4	1	1	1	1	1	1	1	1	1	1	4	79	4	7	2
3	4	1	1	1	1	1	2	1	1	1	1	4	79	2	4	2
3	4	1	2	1	1	2	1	2	1	2	2		72	2	5	2	4	1
4	4	1	1	1	1	2	2	1	1	1	1				7		4	1
3	4	1	1	1	1	1	2	1	1	1	1	4	71	3	6	1	2	1
2	3	1	2	1	1	2	2	3	2	2	1	4	72	3	4	2	4	1
3	3	1	2	1	1	2	2	1	1	1	1	3	74	3	2	1	3	1
3	3	1	1	1	1	2	1	1	1	1	1	4	79	3	8	1	4	1
4	4	1	1	1	1	2	2	1	2	2	1	4	72	4	7	2	4	1
4	5	1	1	1	1	1	1	1	1	1	1	4	75	5	8	1	4	1
4	4	1	1	1	1	2	1	1	1	1	1	4	75	3	3	2
4	4	1	1	1	1	1	1	1	1	1	1	4	77	3	5	2
4	3	1	1	1	1	1	1	1	1	1	1	4	78	4	7	1	4	1
3	5	1	1	1	1	2	1	1	1	1	1	3	62	2	7	2	4	1
4	5	1	1	1	1	1	1	1	1	1	1	4	46	5	8	2	3	1
4	5	1	1	1	1	1	1	1	1	1	1	4	83	2	5	2	4	1
3	4	1	1	1	1	2	2	3	4	3	3	4	56	3	8	2	4	1
3	4	1	1	1	1	2	2	2	2	2	2	4	87	2	4	1	1	1
4	4	1	1	1	1	2	2	1	1	1	1	4	68	3	6	2	4	1
4	5	1	1	1	1	4	1	1	1	1	1	4	73	5	5	2	2	1
4	2	1	1	1	1	1	1	1	1	1	1	4	65	3	7	2	4	1
4	4	1	1	1	1	2	2	1	1	1	1	4	77	4	5	1	4	1
4	4	1	1	1	1	2	2	1	1	1	1	4	82	5	6	1	4	1
4	5	1	1	1	1	3	3	2	2	1	1	4	62	3	8	1	4	1
3	3	1	1	1	1							4	75	2	1	1
5	5	1	1	1	1	1	1	1	1	1	1	4	68	4	5	1	4	1
2	3	1	1	1	1	2	1	2	1	1	1				4		4	1
2	4					2	2	1	1	1	1				1
3	3	2	1	2	2	3	3	3	1	2	2	4	89	2	4	1	4	1
3	3	1	1	1	1	1	1	1	1	1	1	4	67	5	8	2	4	1
4	4	1	1	1	1	2	1	1	1	1	1	4	54	4	7	2	4	1
3	4	1	1	1	1	1	1	1	1	1	1	4	80	3	5	1	4	1
3	5	1	2	1	1	2	1	2	2	2	2	4	80	3	5	1	4	1
3	4	1	1	1	1	3	1	1	1	1	1	4	65	4	4	2	4	1
3	4	1	1	1	1	2	2	1	2	2	1	4	69	4	8	1	4	1
4	4	1	2	1	1	1	1	1	1	1	1		83	2	6	1	2	1
4	5	1	1	1	1	2	1	1	1	1	1	4	74	3	6	1
4	5	1	2	1	1	2	2	1	1	1	1	4	88	5	8	1
5	4	1	1	1	1	2	2	1	1	1	1	4	80	5	8	1	4	1
4	5	1	1	1	1	1	1	4	4	4	4	4	89	5	3	1	2	1
4	4	1	1	1	1	1	1	1	1	1	1	4	73	3	9	1	3	1
3	4	1	1	1	1	2	2	2	1	2	1	4	64	4	7	1	4	1
4	4	1	1	1	1	1	1	2	2	2	2	4	69	4	6	2	4	1
4	3	1	1	1	1	2	2	1	1	1	1	3	68	3	8	2	4	1
3	3	1	1	1	1	1	1	1	1	1	1	4	56	3	7	2	3	1
4	4	1	1	1	1	2	1	1	1	1	1	3	74	4	8	1	4	1
3	3	2	1	1	1	2	2	3	3	3	3	4	79	3	4	2
4	5	1	1	1	1	2	1	2	1	1	1	4	82	3	4	2
3	4	1	1	1	1	1	1	1	1	1	1	4	61	4	7	2	4	1
3	4	1	1	1	1	3	2	1	1	1	1	4	93	3	4	1	1	1
4	4	1	1	1	1	3	2	2	1	2	2	4	38	3	7	2
5	5	1	1	1	1	1	1	1	1	1	1	4	68	4	8	1	4	1
4	4	1	1	1	1	2	1	1	1	1	1	4	55	5	8	2	5	5
5	5	1	1	1	1	1	2	1	1	1	1	4	78	3	6	2
3	4	1	1	1	1	1	1	1	1	1	1	4	63	4	8	1	2	1
4	4	1	1	1	1	2	2	1	1	1	1	4	75	4	8	1	4	1
4	5	1	1	1	1	1	1	1	1	1	1	4	61	3	7	1
5	4	1	1	1	1	3	3	1	2	1	1	4	60	4	5	1
4	5	1	1	1	1	1	2	2	2	2	1	4	69	2	7	2	3	1
3	3	1	1	1	1	2	2	1	1	1	1	4	74	5	9	1	3	1
4	4	1	1	1	1	2	2	1	1	2	2	4	71	3	7	1	3	1
4	4	1	1	1	1	1	1	1	1	2	2	4	68	4	5	2	4	1
3	4	1	1	1	1	2	2	1	1	2	1	4	80	4	6	1	5	5
4	3	1	1	1	1	2	2	1	1	1	1	3	85	4	7	1	3	1
3	4	2	1	1	1	2	2	2	2	4	4	4	49	3	5	2	4	1
4	4	1	1	1	1	2	2	1	1	1	1	4	59	4	7	2	4	1
3	4	1	1	1	1	2	1	1	1	1	1	4	66	2	5	2
2	2	1	1	2	1	2	2	2	2	2	2	4	79	2	6	1	2	1
3	3	1	1	1	1	1	1	1	1	1	1	4	45	5	8	2	3	1
3	4	1	2	1	1	1	1	1	1	1	1	4	70	3	4	2	4	1
4	4	1	1	1	1	3	3	2	1	1	2	4	77	2	7	1	1	1
4	5	1	1	1	1	2	1	1	1	1	1	4	48	4	6	2	4	1
4	5	1	1	1	1	2	2	1	1	1	1	4	61	5	5	2	4	1
3	3	1	1	1	1	3	2	1	1	2	1	4	60	4	7	2	4	1
3	4	1	1	1	1	1	1	1	1	1	2		80	2	4	2	4	1
4	3	2	1	1	1	2	1	1	1	1	1	4	62	4	8	2	5	5
4	5	1	1	1	1	1	2	1	1	1	1	3	66	2	6	1	1	1
3	4	1	1	1	1	2	2	1	1	1	1	3	69	2	8	2	5	5
4	3	1	2	1	2	1	2	3	2	1	1	4	81	1	5	1	4	1
3	3	1	2	1	2	2	3	3	2	2	2	4	70	5	7	2	4	1
3	3	1	1	1	1	2	2	1	1	1	1	4	74	3	3	1	4	1
3	4	1	2	1	2	2	1	1	1	1	2	4	81	4	9	2	3	1
5	4	1	1	1	1	1	1	1	1	1	1	4	71	5	9	1	4	1
3	3	1	2	1	1	3	3	2	2	1	2	3	72	3	4	1	4	1
1	2	2	2	2	1	3	3	2	2	2	2	4	69	2	7	1
4	4	1	1	1	1	1	1	1	1	1	1	4	79	2	5	2	4	1
4	5	1	1	1	1	1	1	1	1	1	1				5		3	1
3	3	1	1	1	1	1	1	1	1	1	1	4	89	1	4	1	3	1
5	4	1	1	1	1	1	1	1	1	1	1	4	77	5	8	2	2	1
3	4	1	2	2	1	2	2	1	1	1	1			4	8		3	1
4	4	1	1	1	1	1	1	1	1	1	1	3	67	3	7	2	4	1
3	4	1	2	1	1			2	2	1	1	3	77	5	7	2	3	1
4	4	1	1	1	1	3	2	4	4	4	4	3	24	4	4	1	3	1
4	3	1	1	1	1	1	1	1	1	1	1	2	56	3	9	2
4	4	1	1	1	1	1	1	1	1	2	2	3	81	2	6	1	3	1
3	5	1	1	1	1	1	1	1	1	1	1	1	65	1	6	1	2	1
3	3	1	1	1	1	2	1	1	1	2	2	2	67	1	6	2	2	1
4	4	1	1	1	1	2	1	1	1	1	1	2	67	4	7	1	2	1
3	4	1	1	1	1	1	1	1	1	1	1	4	79	4	8	2	2	1
2	2	1	1	1	1	2	2	2	1	2	1	4	70	4	6	2	2	1
3	4	1	1	1	1	2	2	1	1	2	1	4	76	4	7	1	2	1
3	2	1	1	1	1	2	3	1	1	2	1	4	56	5	7	2	2	1
3	3	1	1	1	1	4	2	1	1	1	1	4	79	3	6	2	5	5
4	4	1	1	1	1		1	1	1	1	1	4	77	5	8	1
1	4	1	2	1	2	2	2	2	2	2	2	3	78	4	5	2
4	4	1	1	1	1	2	1	2	2	1	1	2	43	4	9	2	3	1
3	3	1	1	1	1	2	1	1	2	2	2	4	74	5	8	2	4	1
3	4	1	1	1	1	1	1	1	1	1	1	3	62	5	7	1	2	1
3	4	1	1	1	1	4	2	1	1	1	1	2	49	5	9	1	2	1
3	3	1	2	2	2	2	1	2	1	1			80	2	2	1	3	1
4	4	1	1	1	1	2	1	1	1	1	1	2	64	5	8	1	1	1
2	3		1	1	1	1	2	1	1	2	2	1	86	5	4	2	2	1
2	2	2	2	2	2	2	2	2	2	2	2	2	85	5	6	1	2	1
2	3	1	1	1	2	1	1	1	1	1	1	2	85	2	2	2
3	5	1	1	1	1	1	1	3	1	1	2	2	65	4	8	2	3	1
3	4	1	1	1	1	1	1	1	1	2	1	2	88	5	9	2	3	1
4	4	1	1	1	1	1	1	1	1	1	1	2	78	4	8	1	2	1
3	3	1	1	1	1	2	2	2	1	1	1	2	72	1	4	1	1	1
5	5	1	1	1	1	2	2	1	1	1	1	2	64	5	9	1	2	1
4	5	1	1	1	1	1	1	1	1	1	1	2	73	4	8	1	2	1
3	4	1	1	1	1	2	2	2				2	64	5	8	1
4	4	1	2	1	1	2	2	1	1	1	1	2	78	4	8	1	2	1
3	4	1	1	1	1	1	2	3	2	1	1	2	65	4	6	2	2	1
5	5	1	1	1	1	1	2	1	1	1	1	2	66	5	6	1	2	1
4	3	1	1	1	1	2	2	1	1	2	1			4	8	1	2	1
4	4	1	1	1	1	1	1	1	1	1	1	2	84	5	8	2	2	1
3	4	1	1	1	1	2	2	1	1	1	1	2	66	4	8	1	2	1
2	5	1	2	1	1	1	1	2	2	2	2	2	64	3	1	2	2	1
4	4	1	1	1	1	1		4	4	4	4	2	77	5	8	1	2	1
4	5	1	1	1	1	2	1	1	1	1	1	2	71	5	8	2	1	1
4	4	1	1	1	1	1	2	1	2	1	1	4	92	4	9	2	2	1
2	3	1	1	1	1	2	2	2	2	3	3	2	70	3	6	1	1	1
4	4	1	1	1	1	1	1	1	1	1	1	2	68	3	8	2	2	1
3	3	1	1	1	1	4	3	4	4	4	4	2	77	3	6	2	2	1
3	3	1	1	1	1	1	2	1	2	1	1	2	78	4	9	2	5	5
3	4	1	1	1	1	2	1	1	1	1	1	2	75	2	5	2	3	1
5	5	1	1	1	1	1	1	1	1	2	2	2	80	4	7	2	5	5
2	2		2	1										4	7	2	2	1
4	4	1	1	1	1	1	1	1	1	1	1	2	64	4	8	2	2	1
3	3	1	1	1	1	2	2	1	1	2	2	2	74	5	8	1	3	1
4	4	1	1	1	1							2	88	5	8	1	2	1
5	5	1	1	1	1	1	1	1	1	1	1	2	52	4	9	2	2	1
3	3	1	1	1	1	3	2	1	2	2	1	2	70	3	6	2	2	1
3	5	1	1	1	1	1	1	1	1	1	1	2	48	5	9	2	5	5
4	4	1	1	1	1	1	1	1	1	1	1	2	86	4	8	2	2	1
5	4	1	1	1	1	1	1	1	1	2	1	2	61	5	9	2	2	1
5	5	1	1	1	1	1	1	1	1	1	1	2	55	5	9	1	2	1
						2	2	2	2	2	2	2	65	5	8	2	5	5
4	3	1	1	1	1	2	2	1	1	1	1	2	84	4	6	1	2	1
5	5	1	1	1	1	1	1	1	1	1	1	2	75	5	8	1	2	1
5	5	1	1	1	1	1	1	1	1	1	1	2	62	4	9	1	2	1
2	3	1	1	1	1	2	1	2	1	1	2	2	77	5	7	1	2	1
3	4	1	1	1	1	3	2	2	2	1	1	2	80	3	2	2	2	1
4	4	1	1	1	1	2	2	1	1	1	1	2	60	4	6	1	2	1
2	3	1	1	1	1	2	1	1	1	2	2	2	77	4	9	2	2	1
5	5	1	1	1	1	1	1	1	1	2	1	2	65	5	6	1	2	1
3	4	2	1	1	1	1	1	1	1	1	1	4	86	3	8	1	5	5
4	4	2	1	1	1	1	1	1	1	4	2	2	90	5	6	1	2	1
4	4	1	1	1	1	1	1	1	1	1	1	2	71	4	9	1	2	1
3		1	2	1		1	1					2	73	2	7	2	2	1
4	4	1	1	1	1	2	2	3	2	2	2	3	42	4	9	2	2	1
3	3	1	1	1	1	1	1	1	2	2	2	4	74	2	8	2	3	1
4	5	1	1	1	1	2	2	1	1	1	1	3	61			2	4	1
3	5	1	2	1	1	1	1	1	1	1	1	3	50	2	7	2	3	1
2	4	1	1	1	1	2	2	2	1	2	1	2	47	5	9	1	3	1
3	4	1	1	1	1	2	1	2	2	1	1	3	58	2	5	1	3	1
3	3	1	1	1	1	1	2	1	1	2	1	3	82	3	1	2	1	1
3	3	1	1	1	1	2	2	2	1	1	1	3	76	1	7	1	2	1
3	3	2	2	1	1	1	2	2	2	2	2	3	68	4	4	1	4	1
4	4	1	1	1	1	2	3	1	1	1	1	3	76	5	5	1	3	1
												3	67	2	5	2	1	1
1	1	1	2	2	2	2	2	1	2	2	1	4	68	5	1	2	4	1
3	3	1	1	1	1	2	2	1	1	2	1	4	63	4	9	1	3	1
2	5	1	1	1	1	1	1	1	4	4	4	4	92	1		2	5	5
4	3	1	1	1	1	1	1	1	1	1	1	4	83	5	7	1	1	1
3	3	1	1	1	1	2	2	1	1	1	1	4	93	3	4	2	3	1
3	4	1	1	1	1	4	2	1	2	3	2	4	74	2	7	1	5	5
3	4	1	2		1	1	1	1	3	2	3	4	80	5	7	2	3	1
3	4	1	1	1	1	2	1	3	2	3	3	4	79	5	9	2	3	1
4	4	1	1	1	1	2	1	1	1	1	1	2	85	3	8	1	2	1
3	3	1	1	1	1	2	2	1	2	2	2	4	72	5	8	2	1	1
4	4	1	1	1	1	3	3	1	1	2	2	3	66	3	7	1	4	1
3	3	1	1	1	1	1	1	1	1	1	1	4	89	4	6	2	4	1
4	4	1	1	1	1	2	2	1	1	1	1	3	73	3	4	1	4	1
4	5	1	1	1	1	1	1	1	1	1	1	4	77	5			4	1
2	4	1	1	1	1	2	1	2	1	1	1	3	85	5	4	2	3	1
4	4	1	1	1	1	2	2	2	2	1	1	3	82	5	6	2	3	1
1	1	2	2	2	2	1	1	2	3	4	4	3	82	2	7	2	3	1
4	4	1	1	1	1	2	3	1	1	2	2	3	38	5	9	1	3	1
3	5	1	1	1	1	2	2	1	2	2	1	3	72	2	4	2	5	5
5	5	1	1	1	1	1	1	1	1	1	2	3	76	5	9	1	1	1
2	3	1	2	2	2	2	3	2	1	1	1	3	72	5	3	1	3	1
2	3	2	2	1	1	1	1	1	1	1	1	4	71	3	4	1
4	5	1	1	1	1	1	1	1	1	1	1	4	66	5	9	1	4	1
5	4	2	1	1	1	1	1	2	2	2	2	3	79	4	6	2	4	1
3	4	1	1	1	1	2	2	2	2			4	76	3	9	1	3	1
3	4	1	1	1	1	1	1	1	1	1	1	4	85	3	6	1	4	1
4	4	1	1	1	1	1	1	3	3	3	3	3	68	5	8	2	3	1
3	3	1	1	1	1	2	2	3	2	4	3	3	62	3	8	2	3	1
3	3	1	1	1	1	3	2	1	1	1	1	3	81	5	8	1
4	4	1	1	1	1	2	2	1	1	1	1	3	77	3	9	1	4	1
3	4	1	1	1	1	2	1	2	2	2	1	3	70	5	4	1	5	5
4	4	1	1	1	1	2	2	1	1	1	1	4	73	3	8	1	3	1
4	3	1	1	1	1	2	2	2	2	1	2	3	77	4	7	1	3	1
3	5	1	1	1	1	1	1	2	2	2	2	3	60	3	4	1	3	1
4	5	1	1	1	1	1	1	1	1	2	2	3	65	4	8	1	3	1
2	3	1	2	1	1	2	2	2	2	2	2	3	70	5	6	2	3	1
3	4	1	1	1	1	2	2	1	1	1	1	3	19	3	9	1	3	1
5	5	1	2	1	2	1	1	2	1	1	1		77	3	7	1	3	1
4	4	1	1	1	1	1	4	1	1	1	1	3	73	5	5	1	5	5
2	3	1	1	1	1	2	3	1	1	1	1				4		5	5
4	4	1	1	1	1	1	2	1	1	1	1	4	84	2	6	1
3	4	1	1	1	1	1	2	1	1	2	1	3	78	4	7	1	3	1
4	4	1	1	1	1	1	2	1	2	2	1	4	87	5	9	1	3	1
4	4	1	1	1	1	2	2	1	1	1	1	3	67	3	8	2	3	1
3	4	2	2	1	1	1	1	1	1	2	1	4	53	3	7	2	3	1
2	2	2	2	2	2	1	1	3	1	1	1		94	3	3	2	3	1
5	5	1	1	1	1	1	1	1	1	1	1	3	72	5	9	1	3	1
3	3	1	1	1	1	1	1	1	1	1	1	3	74	5	9	1	2	1
4	5	1	1	1	1	3	3	1	1	1	1			4	7	1	3	1
4	5	1	1	1	1	2	2	2	1	1	1	3	71	5	8	1	1	1
4	5	1	1	1	1	1	1	1	1	1	1	3	64	3	5	2	2	1
4	3	2	1	1	1	2	2	2	1	2	2	3	75	4	8	2	3	1
5	4	1	1	1	1	2	2	1	1	1	1	3	80	5	9	1	3	1
4	4	1	2	1	1	1	1	1	1	1	1	3	66	3	7	2	5	5
4	3	1	1	1	1	1	2	1	1	1	1	3	83	5	9	1	3	1
3	4	1	1	1	1	2	2	1	1	3	3	3	50	5	9	1	3	1
5	5	1	1	1	1	1	2	1	1	1	1	3	70	3	7	1	3	1
3	3	1	1	1	1	1	1	2	1	1	1	3	54	4	9	2	3	1
3	3	1	1	1	1	2	1	2	2	3	2	3	57	3	8	1	3	1
		1	1	1	1	2	2	1	1	1	1	2	70	3	6	2	3	1
3	4	1	1	1	1	1	1	1	1	1	1	4	68	3	7	2	5	5
3	5	1	1	1	1	1	1	1	2	2	1	2	65	3	4	2	3	1
2	1	1	2	2	2	3	2	4	4	3	3	4	78	2	4	2	5	5
4	4	1	1	1	1	1	1	1	1	1	1	3	76	3	4	2	3	1
3	4	1	1	1	1	1	1	1	1	1	1	3	73	5	2	2	3	1
2	3	1	1	1	1	1	1	1	1	1	1	2	64	5	7	2	3	1
3	2	2	1	1	1	2	1	4	4	4	4	3	62	3	8	2	3	1
4	4	1	1	1	1	2	1	1	1			3	80	4	8	1	3	1
1	2	1	2	2	1	2	2	3	3	1	1	3	64	4	8	2	5	5
4	3	1	1	1	2	2	2	1	1	1	1	3	69	4	1	1	3	1
4	5	1	1	1	1	2	3	1	1	1	1	3	24	4	4	1	2	1
4	4	1	1	1	1	2	2	1	1	1	1	3	78	3	6	2	3	1
2	2	2	2	1	2	3	3	1	1	1	1	3	77	4	6	2	3	1
3	5	1	1	1	1	2	2	2	1	1	1	3	59	5	9	1	3	1
2	3	1	1	1	1	2	2	2	2	2	1	3	56	3	9	2	5	5
3	5	1	1	1	1	2	2	2	2	1	2	3	73	2	8	2	3	1
4	4	1	1	1	1	1	1	1	1	2	1	3	80	5	8	2
3	4	1	1	1	1	2	2	1	1	2	1	3	68	3	6	2	3	1
4	4	1	1	1	1	2	2	3	2	1	1	3	73	5	7	2	3	1
4	3	1	1	1	1	3	3	1	1	1	1	3	52	4	2	2	3	1
5	5	1	1	1	1	1	1	1	1	1	1	4	68	5	8	2	4	1
3	4	1	1	1	1	1	1	1	1	1	1	3	67	4	8	1	3	1
3	3	1	1	1	1	2	2	1	1	1	1	3	82	3	5	1	3	1
4	4	2	1	1	1	2	3	4	4	4	4	3	71	5	8	2	2	1
						1	1	1	1	1	1	3	58	3	9	1
2	2	2	2	2	2	1	1	1	1	1	1	3	88	5	4	1	3	1
2	3	1	2	1	1	2	3	3	2	1	1	3	55	1	7	1
3	4	1	1	1	1	2	1	1	1	2	1	2	70	4	5	1	2	1
3	4	2	2	2	1	1	1	3	3	3	3	4	84	4	8	2	4	1
3	4	1	1	1	1	2	2	1	1	1	1	3	50	3	6	2
4	4	1	1	1	1	2	2	1	2	2	1	3	52	4	9	2	3	1
3	4	1	1	1	1	2	1	1	1	1	1	3	60	4	8	1
3	4	1	1	1	1	1	1	3	3	1	1	3	72	3	4	2	2	1
4	5	1	1	1	1	1	1	1	1	1	1	4	94	2	2	2	3	1
4	4	1	1	1	1	1	1	2	1	1	1	3	72	3	7	1	3	1
3	4	1	1	1	1	1	1	1	1	1	1				8		3	1
4	4	1	1	1	1	1	1	1	1	1	1	3	62	4	8	1	3	1
3	3	1	1	1	1	2	2	1	1	1	1	3	59	5	9	2	2	1
3	2	2	2	2	1	2	2	2	3	3	3	4	81	1	4	2	5	5
2	5	1	1	1	1	2	1	4	4	3	3	3	67	5	8	2	3	1
4	4	1	1	1	1	1	1	1	1	1	1	3	79	5	8	1	3	1
3	3	1	1	1	1	2	2	3	2	2	2	4	76	3	4	1	5	5
3	3	1	1	1	1	2	2	1	1	1	1	2	63	5	9	1	2	1
3	3	1	1	1	1	3	3	1	1	1	1	2	52	3	6	1	5	5
5	5	1	1	1	1	1	1	1	1	1	1	3	68	4	6	1	3	1
3	3	1	1	1	1	2	2	1	1	1	1	4	66	3	6	1
5	4	1	1	1	1	1	2	1	1	2	1	3	73	5	7	1	3	1
4	4	1	1	1	1	2	1	1	1	1	2	3	72	5	8	2	3	1
4	4	1	1	1	1	2	1	1	1	1	1	3	56	4	9	2	5	5
3	4		1	1	1	2	2		1	1	1		73	2		1	3	1
4	4	1	1	1	1	2	2	1	1	2	2	3	63	3	4	1	3	1
3	4	1	1	1	1	1	1	1	1	1	2	2	60	4	8	2	3	1
3	4	1	1	1	1	2	1	4	1			2	39	5	8	2	3	1
3	5	1	1	1	1	1	1	1	1	2	1	3	74	5	8	2	3	1
3	5	1	1	1	1	1	1	1	1	1	1	3	65	5	7	2
5	5	1	1	1	1	1	1	1	1	1	1	3	71	4	7	2	3	1
3	4	1	1	1	1	2	2	1	1	1	1	3	75	5	7	1	2	1
4	4	1	1	1	1	1	1	3	3	3	3	3	77	5	9	1	1	1
5	5	1	1	1	1	4	2	2	2	1	4		81	4	8	1
3	3	1	2	2	2	3	4	1	1	1	1	2	69	5	7	2	5	5
4	3	2	1	1	1	3	3	2	2	2	2	2	46	5	9	2	2	1
2	4	2	2	1	1	3	3	2	2	2	3	3	67	4	5	2	2	1
3	4	1	1	1	1	2	1	2	2	2	2	4	63	5	9	1	4	1
4	4	1	1	1	1	1	1	1	1	1	1	2	79	5	8	1	3	1
4	4	1	1	1	1	2	2	2	2	2	2	2	70	5	6	2	2	1
2	5	2	1	1	2	1	1	2	2	2	2	2	60	3	9	1	2	1
5	5	1	1	1	1	2	1	1	2	1	2	4	54	5	9	1	4	1
3	4	1	1	1	1	1	1	1	1	1	1	4	65	4	9	2	4	1
3	4	1	1	1	1	2	2	1	1	1	1	4	86	4	6	1
2	4	1	1	1	1	2	1	1	1	1	1	4	70	5	8	2	5	5
3	5	1	1	1	1	1	1	1	1	1	1	4	77	3	7	1	4	1
3	3	2	2	1	2	2	2	2	3	4	4	4	91	3	5	1	4	1
3	3	1	1	1	1	2	2	1	2	2	2	4	51	3	5	2	4	1
3	3	1	1	1	1	2	2	2	1	2	2	3	67	3	5	2	3	1
3	3	1	1	1	1	2	2	2	2	2	2	4	74			2	4	1
3	4	1	1	1	1	2	1	1	1	1	1	4	69	2	5	2	2	1
4	4	1	1	1	1	2	2	1	1	1	1	4	43	5	8	1	4	1
4	4	1	2	1	1	3	3	2				4	74	3	5	2	4	1
3	3	1	1	1	1	2	2	2	1	2	2	4	57	3	6	2	3	1
4	3	1	1	1	1	2	2	1	1	1	1	4	81	5	4	2	4	1
2	2	2	2	2	2	2	1	2	1	2	1	4	90	5	4	2	4	1
3	4	1	1	1	1	2	2	1	1	1	1	4	78	4	7	2	4	1
4	5	1	1	1	1	1	1	1	1	1	1	4	83	5	9	1	2	1
3	3	2	2	1	2	2	2	3	2	2	2	4	85	5	8	1	5	5
															8
1	3	2	2	1	2	2	2	2	2	2	1	4	85	5	6	1	2	1
4	4	1	2	1	1	1	2	1	1	1	1	4	88	5	8	2	4	1
5	5	1	1	1	1	1	1	1	1	1	1	4	71	4	8	2	1	1
1	2	2	1	1	2	1	1	2	2	2	2	4	73	5	9	2	4	1
3	4	1	1	1	1	2	2	1	1	1	1	4	69	3	4	1	2	1
4	4	1	1	1	1	2	2	1	1	2	2	4	83	2	6	2
4	5	1	1	1	1	1	1	1	1	1	1	4	79	5	7	2	4	1
															4		4	1
3	5	1	2	1	2	1	1	1	1	1	2	4	78	3	5	2	5	5
2	4	1	1	1	1	2	2	1	1	1	1	4	83	4	8	2	5	5
3	3	1	1	1	1	2	1	1	1	1	1	4	89	1	6	2
4	4	1	1	1	1	1	1	1	1	1	1	4	76	5	9	1	2	1
2	5	1	1	1	1	2	2	1	1	1	1	4	72	4	7	2	2	1
4	4	1	1	1	1	1	1	1	1	2	1	4	87	4	9	2	4	1
4	4	1	1	1	1	2	2	1	1	1	1	4	74	4	6	2	2	1
3	3	1	2	1	2	1	1	1	1	2	1	3	89	4	7	2	3	1
1	3	1	1	1	1	3	1	4	2	1	2	4	67	4	8	2
3	3	1	1	1	1	1	1	1	1	1	1	4	73	4	9	2	4	1
3	4	1	1	1	1	1	1	1	2	3	4	4	70	5	6	1	4	1
5	4	1	1	1	1	2	2	1	1	1	1	4	65	5	5	1	1	1
5	3	1	1	1	1	2	1	1	1	1	1	4	73	3	7	1	4	1
2	3	1	1	1	1	2	2	3	2	2	2	4	68	5	4	2	4	1
2	3	1	1	1	1	1	2	1	1	1	1	4	77	4	6	1	2	1
3	4	1	1	1	1	1	1	1	1	1	1	4	61	4	9	1	4	1
3	4	1	1	1	1	1	1	2	3	3	3	4	73	2	4	2	4	1
3	2	1	1	1	1	1	1	2	2	1	1	4	88	4	9	2	2	1
3	4	1	1	1	1	2	2	1	1	1	1	4	71	5	8	1	4	1
4	4	1	1	1	1	1	1	1	1	2	2	4	78	4	7	2	4	1
4	4	1	1	1	1	2	2	1	2	1	1	4	73	5	6	2	4	1
4	3	1	1	1	1	3	3	1	1	1	1	4	82	3	4	1	4	1
4	5	1	1	1	1	2	1	1	1	1	1	4	78	4	8	1	5	5
2	3	1	2	1	2	2	2	2	1	1	2	4	80	4	4	2	4	1
3	4	1	1	1	1	2	2	1	1	1	1	4	75	4	7	2	4	1
4	5	1	1	1	1	3	3	1	1	1	1	4	76	4	8	1	4	1
4	4	1	1	1	1	2	3	2	1	2	2	4	68	5	9	2	4	1
3	3	1	1	1	1	1	1	1	1	1	1	4	77	4	6	2	3	1
4	4	1	1	1	1	1	1	2	2	1	1	4	61	5	9	2	4	1
4	4	1	1	1	1	2	2	2	2	2	1	4	82	3	7	2	4	1
3	4	1	2	2	2	2	2	1	1	1	1	4	97	4	8	2	4	1
4	3	1	2	2	2	1	1	1	1	1	1	4	90			2	4	1
2	2	1	1	1	1	3	1	1	1	1	1	4	74	4	4	2	4	1
2	3	1	1	1	1	2	2	2	1	1	1	4	78	3	4	1	4	1
3	4	1	1	1	1	1	1	1	1	1	2	4	69	4	5	1	4	1
4	4	1	1	1	1	1	1	1	1	1	1	4	78	4	9	2	4	1
5	5	1	1	1	1	1	1	1	1	1	1	4	74	5	9	2	4	1
2	3	2	2	1	1	2	2	1	1	1	1	4	65	1	4	1	4	1
3	3	2	1	1	1	2	2	3	4	3	3		94	4	5	1
4	4	1	1	1	1	2	2	1	1	1	1	4	82	5	7	2	4	1
3	3	1	2	1	1	1	3	1	1	2	2	4	91	4	7	2	4	1
4	4	1	1	1	1	1	1	1	1	1	1	4	74	5	9	1	4	1
3	3	1	2	1	2	2	2	1	1	2	2	4	72	3	4	2	4	1
5	4	1	1	1	1	1	1	2	2	1	1	4	78	5	9	1	4	1
4	4	1	1	1	1	2	2	1	1	1	1	4	86	4	6	2	4	1
4	4	1	1	1	1	1	1	1	1	1	1	4	80	5	8	1	4	1
5	5	1	1	1	1	1	1	1	1	1	2	4	69	5	8	2	2	1
2	3	1	1	1	1	2	2	1	2	2	2	4	82	5	7	2	5	5
5	5	1	1	1	1	1	1	1	1	1	1	4	52	4	9	2	4	1
4	4	1	1	1	1	2	2	1	1	1	1	1	88	5	8	1	5	5
1	4	1	2	1	1		1	1	1	1	1				1		2	1
3	4	1	1	1	1	3	2	1	1	2	1		69	2	8	1	4	1
3	4	1	2	1	2	1	1	2	2	2	1	4	90	5	8	1	4	1
3	3	1	1	1	1	3	2	1	1	1	1	4	89	2	8	1	4	1
3	3	2	1	1	1	2	2					4	87	4	8	1	3	1
4	5	1	1	1	1	2	2	1	1	1	1	4	73	5	7	2	4	1
4	4	1	1	1	1	1	2	1	1	2	1	4	74	4	8	2
5	4	1	1	1	1	2	2	1	1	2	1	4	69	5	8	2	4	1
3	4	1	2	1	1	2	2	1	1	1	1	4	78	5	8	1	3	1
4	5	1	1	1	1	3	2	1	1	1	1	4	92	1	1	2
3	4	1	1	1	1	2	2	2	2	1	1	4	87	4	5	1	4	1
4	4	1	1	1	1	2	2	1	2	2	1	4	96	5	8	1	4	1
3	2	1	1	1	1	2	2	2	3	2	2	4	93	3	8	1	4	1
3	3	1	1	1	1	2	2	2	1	2	1	4	89	5	8	1
2	2	1	2	1	2	1	1	2	1	2	2	4	78	5	8	2	4	1
4	4	1	1	1	1	2	2	2	2	2	2	4	88	3	5	1	2	1
3	3	1	1	1	1	2	2	2	2	2	2	4	63	3	7	2	4	1
3	3	1	1	1	1	2		1	1	1	1		79	4	9	2	4	1
3	3	1	2	1	1	2	1	1	1	1	1	4	89	5	5	2	2	1
4	4	1	2	1	1							4	86	5	6	1	4	1
			1	1										4	5	2	4	1
4	4	1	1	1	1	2	2	2	2	2	2	4	71	4	7	2	4	1
3	4	1	2	1	1	1	1	1	1	1	1		89	4	6	1	5	5
3	3	1	1	1	1	3	3	3	3	3	2	4	73	5	5	2	4	1
4	4	1	1	1	1	2	2	1	1	1	1	4	77	3	8	1	4	1
4	4	1	1	1	1	2	2	2	2	3	2	4	67	4	6	2	4	1
3	4	1	1	1	1	2	2	1	1	3	1	4	55	3	9	1	2	1
4	5	1	1	1	1	2	2	1	1	1	1	2	63	5	9	1	2	1
5	5	1	1	1	1	1	1	1	1	1	1	4	53	4	9	2	4	1
3	4	1	1	1	1	2	2	1	1	1	1	4	74	5	7	2	4	1
4	4	1	1	1	1	2	2	1	2	1	1			4	8	2	5	5
3	4	1	1	1	1	3	1	1	1	1	1	4	80	1	5	2	4	1
2	2	2	2	2	2	3	3	2	2	1	1	4	85	2	3	2	5	5
3	3	1	1	1	1	1	1	1	1	1	1	4	93	2	4	1	5	5
4	5	1	1	1	1	1	2	1	1	1	1	4	78	4	6	2	4	1
4	4	1	1	1	1	3	3	1	2	2	1	4	73	4	4	2	4	1
5	4	1	1	1	1	1	1	2	1	1	2	4	89	5	8	1
4	4	1	1	1	1	1	1	1	1	1	1	4	68	3	8	2	4	1
5	4	1	1	1	1	2	1	1	1	1	1	4	79	3	6	2	1	1
3	4	1	1	1	1	1	1	1	1	1	1	4	81	4	7	1	4	1
2	2	2	2	1	2	2	2	3	3	4	4	4	74	3	4	2	4	1
2	2	1	1	1	1	3	2	3	2	4	4	4	78	1	6	1	2	1
3	4	1	1	1	1	1	1	1	1	1	1	4	74	5	7	2	4	1
2	3	1	2	1	2	1	2	2	1	1	1	4	74	4	8	2	4	1
4	5	1	1	1	1	2	1	1	1	1	1	4	76	5	9	1	4	1
2	4	1	1	1	1	2	2	1	1	1	1	4	75	3	5	2	2	1
3	4	2	1	1	1	2	2	2	2	3	3	4	65	4	7	2	4	1
3	4	1	1	1	1	2	2	3	2	1	2				8		4	1
5	5	1	1	1	1	2	1	1	1	1	1	4	80	5	7	2	2	1
2	4	2	2	1	2	2	2	3	2	2	2	4	66	4	3	2
3	3	2	2	2	2	2	2	1	1	1	1	4	100	2	4	2	4	1
3	3	1	1	1	1	2	2	2	2	1	1	4	77	5	8	2	4	1
5	4	1	1	1	1	1	1	1	1	1	1	4	90	4	6	2	4	1
4	4	1	1	1	1	2	1	1	1	1	1	4	69	3	7	2	4	1
2	4	1	2	1	1	3	3	3	2	2	1	4	73	3	2	2	4	1
2	3	1	1	1	2	2	2	2	2	1	1	4	94	4	1	1	4	1
4	5	1	1	1	1	1	1	1	1	1	1	4	77	5	8	1	4	1
5	4	1	1	1	1	1	1	1	1	1	1	4	76	5	6	1	4	1
2	2	1	2	1	1	2	2	1	1	1	1	4	82	5	8	1	4	1
3	3	1	1	1	1	3	2	1	2	1	3	4	72	4	8	2	5	5
4	4	1	1	1	1	2	1	2	2	2	2	4	58	5	9	2	4	1
4	5	1	1	1	1	2	2	2	3	3	4	4	81	5	7	1	4	1
3	3	1	1	1	1	2	1	1	1	1	1	4	88	4	8	1	4	1
3	3	1	1	1	1	2	1	2	2	2	1	4	74	5	8	2
3	3	2	1	1	1	2	2	2	2	2	3	4	65	5	8	2	4	1
3	3	1	1	1	1	2	2	1	1	1	1	4	48	3	9	2
4	4	1	1	1	1	1	1	2	1	2	1	4	76	3	4	2	4	1
3	4	1	1	1	1	2	2	1	1	1	1	4	72	5	7	1
2	3	1	1	1	1	2	2	1	1	1	1	4	80	4	9	2	3	1
5	5	1	1	1	1	2	2	1	1	2	2	4	62	4	8	2	4	1
4	4	1	1	1	1	2	2	1	1	1	2	4	81	4	7	1	5	5
4	4	1	1	1	1	1	1	1	1	1	1	4	87	5	8	1	4	1
4	3	1	1	1	1	2	1	1	1	1	2	4	84	4	7	2	4	1
4	4	1	1	1	1	2	2	2	2	2	2		81	5	7	1
4	4	1	1	1	1	2	2	1	1	1	1	4	80	4	8	1	4	1
3	3	1	1	1	1	2	2	2	2	2	2				8		4	1
3	4	1	1	1	1	2	2					4	78	2	6	1	4	1
5	5	1	1	1	1	1	1	1	1	1	1	4	88	4	7	1	4	1
4	3	1	1	1	1	2	2	3	1	1	1	4	75	4	8	1	4	1
4	4	1	1	1	1	2	2	1	1	1	1	4	75	5	8	1	4	1
3	4	1	1	1	1	1	1	1	1	1	1	4	75	5	7	1	4	1
4	4	1	1	1	1							4	52	5	9	2	4	1
2	4	2	1	1	2	1	1	2	2	1	1		74	5	8	2	4	1
5	5	1	1	1	1	1	1	1	1	1	1	4	66	5	8	2	4	1
4	4	1	1	1	1	2	2	1	1	2	2	4	70	4	6	2	4	1
4	4	1	1	1	1	1	1	2	2	1	1	4	72	4	7	1	2	1
4	4	1	1	1	1	2	2	1	1	2	1	4	84	3	3	1	4	1
5	5	1	1	1	1	1	2	1	1	1	1	4	59	4	9	1	4	1
3	4	1	1	1	1	2	2	2	2	2	1	4	74	4	9	2	4	1
4	5	1	1	1	1	2	2	1	1	1	1	4	62	5	6	2	2	1
3	3	1	1	1	1	2	1	1	1	1	1	4	63	4	5	1	3	1
3	4	1	1	1	1	2	1	2	2	2	2	4	79	1	6	2	4	1
3	3	1	2	1	1	3	2	2	2	2	1	4	76	4	5	1	4	1
4	4	1	1	1	1	2	2	1	2	2	2	4	82	3	5	1	3	1
4	3	1	1	1	1	1	1	1	1	1	1	4	80	5	7	1	4	1
3	3	1	2	1	1	2	2	2	1	1	1	4	75	2	6	1	3	1
3	3	1	2	1	1	2	1	1	1	2	2	4	77	3	6	2	4	1
4	4	1	1	1	1	2	2	1	1	1	1	4	85	4	6	2	4	1
4	4	1	1	1	1	2	1	1	1	2	1	4	64	4	8	2	3	1
2	2	1	1	1	1	2	3	4	2	2	2	4	72	2	6	2	4	1
4	4	1	1	1	1	2	3	2	1	2	1	4	73	4	8	1	2	1
3	4	1	1	1	1	2	2	1	1	1	1	4	74	5	8	2	4	1
4	4	1	1	1	1	1	2	1	1	2	1	4	70	4	7	2	4	1
4	3	1	1	1	1	3	2	2	1	2	1	4	76	4	8	1	4	1
4	4	1	2	2	2	2	1	1	1	1	1	4	83	2	1	1	4	1
3	4	1	1	1	1	2	1	2	1	1	1	4	76	4	8	1
4	5	1	1	1	1	1	1	1	1	2	2	4	101	3	1	2	4	1
4	3	1	1	1	1	2	2	1	1	1	1	4	71	5	8	2	4	1
3	4	1	1	1	1	1	2	1	1	2	1	4	71	3	7	2	4	1
4	4	1	1	1	1	2	2	1	1	1	1	4	83	3	8	2	4	1
3	3	1	1	1	1	2	2								4		4	1
4	3	1	1	1	1	2	2	1	1	2	1	4	86	4	5	1	4	1
3	4	1	1	1	1	2	2	1	1	1	1	4	55	4	2	2	4	1
2	4	1	1	1	1	1	2	1	1	1	1	4	74	3	8	1	2	1
4	4	1	1	1	1	1	1	1	1	1	1	4	79	4	8	1
3	4	1	1	1	1	1	1	1	1	1	1	4	65	4	9	1	3	1
4	4	1	1	1	1	2	1	1	1	1	1	4	75	5	6	1	4	1
5	5	1	1	1	1	2	2	1	1	1	1	4	48	3	5	1
4	4	1	1	1	1	2	2	1	1	1	1	4	64	4	8	1	4	1
5	5	1	1	1	1	1	2	1	1	1	1	4	69	4	9	1	4	1
3	4	1	1	1	1	2	2	1	1	1	1	4	60	4	7	2	4	1
						2		1	2	2	2				8
4	5	1	1	1	1	1	1	1	1	2	1			3	4	1	5	5
3	4	1	1	1	1	1	1	1	1	1	1	4	74	5	8	2	4	1
4	4	1	1	1	1	2	2	1	1	1	1	4	31	4	8	1	4	1
4	5	1	1	1	1	1	1	1	1	1	1	4	85	4	5	2	4	1
3	4	1	1	1	1	2	2	1	1	1	1	4	73	2	6	2	4	1
3	4	1	1	1	1	2	2	3	2	2	2	4	68	4	4	2	4	1
3	3	1	1	1	1	1	1	1	1	1	1	4	58	4	8	2	4	1
3	3	1	1	1	1	2	2	1	1	2	1	4	79	5	6	1	3	1
3	4	1	1	1	1	3	2	2	2	2	2	4	79	2	6	2	4	1
3	4	1	1	1	1	2	2	1	1	1	1	4	79	4	7	2	4	1
3	3	1	2	1	1	2	2	2	1	2	1	4	86	3	5	1
4	4	1	1	1	1	2	2	1	1	1	1	4	84	5		1	5	5
4	5	1	1	1	1	1	1	1	1	1	1	4	80	2	4	2	4	1
4	4	1	1	1	1	1	2	1	1	2	1	4	70	4	9	1	4	1
4	5	1	1	1	1	2	2	2	1	1	1	4	61	5	9	2	4	1
2	3	1	1	1	1	1	2	2	1	1	1	4	80	5	8	1	4	1
2	3	2	1	1	2	2	2	2	2	4	4	4	73	2	9	2	4	1
3	4	1	1	1	1	1	1	1	1	1	1	4	83	5	8	1	2	1
3	3	1	1	1	2	3	3	1	1	2	2	4	68	3	7	2	4	1
4	3	1	1	1	1	2	2	2	1	1	1	4	82	4	6	1	5	5
4	4	1	1	1	1	2	1	1	1	1	1	4	67	4	8	1	4	1
2	3	2		1	2	2	2	3	3	2	2	4	70	5	4	2	4	1
5	5	1	1	1	1	1	1	1	1	1	1	4	75	5	9	1	1	1
4	4	1	1	1	1	1	1	1	1	1	1	4	84	5	8	1	1	1
4	5	1	1	1	1	2	2	1	1	1	1				6		5	5
3	4	1	1	1	1	1	2	1	1	1	1	4	76	5	7	2	4	1
3	3	1	2	1	2	3	2	1	1	1	1	4	61	4	7	2	4	1
2	3	1	1	1	1	1	2	1	2	2	1	4	56	5	9	1	3	1
4	4	1	1	1	1	1	1	1	1	1	1	4	69	5	9	2	4	1
5	5	1	1	1	1	1	1	1	1	1	1	4	73	5	9	1
4	4	1	1	1	1	1	2	1	1	2	2	3	72	5	9	1	2	1
1	2	1	2	2	2	2	2	4	1	1	1	4	71	3	2	2	4	1
3	3	1	1	1	1	2	2	1	1	1	1	3	67	3	8	1	1	1
4	3	1	2	1	1	2	2	2	2	1	1				9		3	1
4	4	1	1	1	1	2	2	1	1	1	1	3	68	4	8	2	3	1
						2	2	1	1	2	1	4	69	4	7	2	4	1
4	4	2	1	1	2	3	3	2	3	3	2	4	80	3	2	1	4	1
5	4	1	1	1	1	2	2	1	1	1	1	4	70	4	6	2	1	1
2	3	1	2	1	2	2	1					4	85	1	4	2	4	1
3	2	1	2	1	1	2	2	2	1	1	1	4	83	3	6	1	4	1
2	4	1	1	1	1	1	1	2	2	2	1	4	61	3	7	1	4	1
4	3	1	1	1	1	2	2	1	1	1	1	4	78	5	7	2	4	1
3	4	1	2	1	1	2	1	1	1	1	1	4	68	5	9	2	4	1
4	4	1	1	1	1	1	1	1	1	1	1	4	80	3	8	1	1	1
4	4	2	1	1	1	3	2	2	2	1	2	4	62	3	5	1	4	1
3	4	1	1	1	1	1	2	1	1	1	1	4	79	5	7	1	4	1
4	5	1	1	1	1	1	1	1	1	1	1	4	75	5	8	2	4	1
4	4	1	1	1	1	2	2	1	1	1	1	4	75	5	7	2	4	1
3	3	1	1	1	1	2	2	1	1	1	1	4	53	5	8	2	3	1
4	4	1	1	1	1	2	2	1	1	1	1	4	90	5	5	1	4	1
3	3	1	1	1	2	2	2	2	2	2	3	3	80	2	9	2	4	1
3	3	1	1	1	1	2	3	1	2	3	1	4	79	5	4	2	5	5
5	5	1	1	1	1	2	2	1	1	1	1	4	70	5	9	1	4	1
3	3	1	1	1	1	2	2	2	1	2	1	4	74	4	7	2	3	1
4	4	1	1	1	1	1	1	1	1	1	1	4	76	2	8	1	2	1
3	5	1	1	1	1	1	1	1	1	1	1	3	81	5	8	1	3	1
4	5	1	1	1	1	1	1	1	1	1	1	3	78	5	8	1	4	1
3	5	1	1	1	1	1	1	1	1	1	1	4	68	3	7	2	4	1
4	3	1	1	1	1	2	2	1	1	2	1	4	59	5	8	2	3	1
4	4	1	1	1	1	2	2	1	1	1	1	4	84	4	7	1	4	1
4	4	1	1	1	1	3	3	2	4	3	2	4	87	5	6	2	3	1
3	4	1	2	1	1	1	1	1	1	1	1	4	77	4	6	2
5	3	1	1	1	1	2	2	1	1	2	1	4	69	5	7	2	4	1
4	4	1	1	1	1	2	2	1	1	1	1	3	77	4	7	1	4	1
3	3	1	1	1	1	3	3	1	1	1	1	4	86	5	6	1	4	1
3	5	1	1	1	1	2	1	1	1	1	1	4	96	3		2	3	1
4	3	1	1	1	1	2	2	2	2	2	1	3	57	4	8	1	4	1
3	4	1	1	1	1	1	1	1	1	1	1				9		5	5
3	4	1	1	1	1	2	2	1	1	2	1	3	77	5	8	1	4	1
4	5	1	1	1	2	2	2	2	1	1	1	4	75	2	6	1	5	5
4	4	1	1	1	1	2	2	1	1	1	1	3	70	4	7	1	5	5
3	4	1	1	1	1	1	1	1	1	1	1	2	85	4	9	1
4	4	1	1	1	1	1	1	2	2	2	2	4	67	3	8	2
3	4	1	1	1	1	3	2	1	1	1	1	4	67	5	6	2	2	1
3	5	1	1	1	1	1	1	1	1	1	1	2	83	4	8	2	1	1
3	3	1	1	1	1	1	1	1	1	1	1	3	77	5	8	1	2	1
3	4	1	1	1	1	1	1	1	1	1	1	4	54	4	8	2
5	5	1	1	1	1	2	2	1	1	1	1	4	67	5	5	1	5	5
4	4	1	1	1	1	1	1	1	1	1	1	4	86	2	5	2	4	1
2	4	1	1	1	1	2	2	1	2	1	1	4	73	3	4	2	2	1
2	3	1	1	1	1	2	2	2	2	2	1	4	78	4	5	1	1	1
3	4	1	1	1	1	2	2	1	1	1	1	4	67	1	2	2
3	4	1	1	1	1	2	1	1	1	1	1	4	81	3	5	2	4	1
						1	1	2	1	2	1	4	67	5	8	2	4	1
3	3	2	2	1	2	1	2	2	1	1	3	4	80	1	2	2	3	1
3	3	1	1	1	1	2	2	2	1	3	1	4	75	4	4	2	4	1
5	5	1	1	1	1	2	1	1	1	1	1	4	80	1		2	4	1
3	4	1	1	1	1	3	2	2	1	1	1	4	57	5	4	1	4	1
4	5	1	2	1	1	1	1	1	1	2		4	73	3	8	2	4	1
3	5	1	1	1	1	1	1	1	1	2	2	4	83	4	7	2	4	1
3	4	1	1	1	1	1	1	2	2	2	2	4	78	5	7	1	3	1
2	2	2	1	1	1	4	3	2	2	1	2	4	64	3	1	2	4	1
4	5	1	1	1	1	1	1	1	1	1	1	4	62	5	7	1	4	1
4	4	1	1	1	1	3	3	1	1	1	1		61	2	6	1
4	4	1	1	1	2	1	1	1	1	1	2	4	89	5	4	2	4	1
5	5	2	1	1	1	1	1	1	1	1	1		63	1	1	2	4	1
5	4	1	1	1	1	1	2	1	1	1	1	4	85	4	6	1	4	1
2	3		1	1	1	2	2	3	2	2	2	4	67	3	7	2
3	3	1	1	1	1	2	2	1	1	1	1	4	75	2		1
3	4	1	1	1	1	1	1	2	1	1	1	4	79	2	8	1	5	5
5	4	1	1	1	1	1	1	1	1	1	1	4	72	5	8	1	5	5
4	3	1	2	1	1	2	2	1	1	1	1	4	89	5	8	1	4	1
4	5	1	1	1	1	2	2	2	2	1	1	4	65	3	5	1	4	1
2	4	1	1	1	1	1	1	1	1	1	2	4	64	2	5	2	3	1
4	5	1	2	1	1	1	2	2	2	2	2		91	4	8	1
3	4	1	2	1	1	2	2	1	1	2	2	4	61	2	7	2	3	1
4	4	1	1	1	1	1	1	1	1	3	1	4	86	5	7	2	4	1
4	4	1	2	1	2	1	2	1	1	1	1	4	82	5	8	1	4	1
3	4	1	2	1	1	2	1	1	1	1	1	4	88	3	4	2
3	4	1	1	1	1	2	1	1	1	1	1		81	5	4	2	4	1
3	3	1	1	1	1	3	2	1	1	2	2	4	83	1	4	1	5	5
4	4	1	1	1	1	2	1	1	1	1	1	4	63	5	8	2
3	4	1	1	1	1	1	1	1	1	1	1	4	26	4	5	2	4	1
2	1	2	1	1	2	2	2	2	2	2	1	4	78	4	8	2	4	1
4	5	1	1	1	1	4	1	1	1	1	1		88	3	7	1
2	2	1	2	1	2	1	1	2	2	1	1	4	83	3	7	2	1	1
2	3	1	2	1	1	3	1	1	1	1	1	4	84	1	6	1	4	1
3	4	1	1	1	1	2	2	1	1	1	1	4	63	2	4	1	4	1
3	4	1	1	1	1	2	1	1	1	2	2		83	2	4	2
4	4	1	1	1	1	1	1	1	1	1	1	4	80	2	8	2	4	1
3	3	1	1	1	1	2	3	3	1	1	1	4	77	5	8	1	4	1
4	4	1	1	1	1	3	3	1	1	1	1	4	69	4	7	1	4	1
4	4	1	1	1	1	1	2	1	1	1	1	4	54	4	8	2
4	5	1	1	1	1	2	2	1	1	1	1	4	81	4	8	1	4	1
4	4	1	1	1	1	1	1	1	1	1	1	1	59	4	7	2	2	1
1	3	1	2	2	1	2	3	2	2	2	1	4	86	3	6	1	5	5
4	5	1	1	1	1	1	1	1	1	1	1	4	69	3	6	2	4	1
2	3	2	1	1	1	1	2	4	4	3	4			5	8		4	1
						4	1	1	1	1	1	4	73	2	5	1	1	1
1	2	2	2	2	2	2	2	3	3	2	1	4	90	2	5	1	4	1
1	2	2	2	2	2	2	2	2	2	2	2	4	76	3	4	1	4	1
2	3	1	2	1	1	1	1	1	1	1	1	4	81	5	8	2	4	1
5	4	1	1	1	1	2	2	1	1	1	2	4	76	5	6	1	4	1
3	4	2	1	1	1	2	2	4	1	3	3	4	71	4	5	2	4	1
4	4	1	1	1	1	1	1	1	1	1	1	4	70	3	8	2	4	1
4	4	1	1	1	1	2	1	2	2	2	2	4	66	3	8	2	4	1
3	3	1	1	1	2	1	1	1	1	1	1	4	67	3	4	2	4	1
2	3	1	1	1	1	3	2	2	1	1	2	4	71	3	6	1
4	4	1	1	1	1	1	1	1	1	2	1	4	77	5	8	1	4	1
3	4	1	1	1	1	1	2	1	1	1	1	4	67	4	8	2	4	1
3	4	1	1	1	1	2	2	1	1	2	1	4	75	2	6	2	4	1
3	4	1	1	1	1	1	1	1	1	1	1	4	56	3	7	2	3	1
3	5	1	1	1	1	1	1	1	1	1	1	4	68	5	6	2	4	1
3	4	1	1	1	1	2	2	1	1	1	1	4	84	5	8	1	2	1
5	5	1	1	1	1	1	1	1	1	1	1	4	60	5	8	1	4	1
3	3	2	1	1	2	2	2	4	4	3	4	1	66	4	2	1	5	5
2	4	1	1	1	1	2	2	1	1	2	1	4	86	3	7	2	4	1
4	4	2	1	1	1	1	1	1	1	1	1	4	65	3	5	2
2	4	1	2	1	1	2	2	2	1	1	2	4	73	2	1	2	5	5
3	3	1	1	1	1	2	2	1	1	2	2	4	70	3	7	1	4	1
3	4	1	1	1	1	2	2	1	1	1	1	4	76	5	9	1	4	1
2	4	1	2	1	1	1	1	1	1	1	1	4	82	3	2	2	4	1
5	5	1	1	1	1	2	2	1	1	1	1	4	75	5	8	2	4	1
5	5	1	1	1	1	1	1	1	1	1	1				9		4	1
3	4	1	1	1	1	2	2	1	1	1	1	4	71	3	5	1	4	1
3	4	1	1	1	1	1	1	1	1	1	1	4	78	3	6	1	4	1
3	4	1	1	1	1	2	2	2	1	1	1	4	81	5	9	1	4	1
1	2	2	1	1	1	3	2	4	4	2	4	4	75	3	2	2	4	1
3	4	1	2	1	1	1	2	1	1	1	1	4	59	2	5	1	4	1
4	4	1	1	1	1	2	3	2	1	1	1	4	56	4	8	2	4	1
4	5	1	1	1	1	2	2	1	1	1	1	4	65	5	8	2	4	1
4	4	1	1	1	1	3	2	1	2	2	2	4	90	5	6	1	1	1
4	4	1	1	1	1	2	2	1	1	2	1	4	78	5	8	1	4	1
2	2	1	2	1	2	1	1	1	1	1	1	4	74	5	8	2	4	1
4	4	1	1	1	1	2	1	1	1	1	1	4	65	2	6	2	4	1
2	3	1	2	1	1	2	2	1	1	1	1	4	71	1	3	2	1	1
3	4	1	1	1	1	1	1	2	1	1	1	4	74	5	6	2
5	4	1	1	1	1	2	2	4	4	4	4	4	76	2	6	1	4	1
3	3	1	2	2	2	1	1	3	3	3	3	4	87		9		5	5
2	3	1	2	1	2	1	2	1	2	1	2	1	61	3	4	1	2	1
3	3	1	1	1	2	2	2	2	2	2	1	4	80	2	7	2	5	5
4	4	1	1	1	1	3	3	1	1	1	1	4	67	3	1	1	4	1
4	4	1	1	1	1	1	1	1	1	1	1	4	76	4	4	1	4	1
4	5	1	1	1	1	1	1	1	1	1	1		89	1	2	1	4	1
3	4	1	1	1	1	2	1	2	2	2	2	4	70	5	9	2	4	1
1	4	2	2	2	2	1	1	4	2	2	1	4	69	4	8	2	5	5
3	4	1	1	1	1	2	2	1	1	1	1	4	72	3	9	1	3	1
4	4	1	1	1	1	2	2	1	1	1	1	4	59	4	8	2	4	1
3	4	1	2	1	1	2	1	1	1	1	1	4	92	3	2	1	4	1
5	4	1	1	1	1	2	2	1	1	2	1	4	59	5	9	2	4	1
3	3	1	2	1	1	1	1	1	2	1	1	4	82	3	7	1	3	1
3	3	1	2	1	1	2	2	1	1	1	1	4	75	4	4	1	4	1
4	5	1	1	1	1	1	2	2	2	2	2	4	68	5	8	1
4	4	1	1	1	1	2	2					4	63	4	6	2	5	5
1	1	1	2	2	2	2	1	4	3	1	2	3	74	2	7	1	4	1
4	4	1	1	1	1	2	2	1	1	1	1	4	59	4	8	2	4	1
4	4	1	1	1	1	1	2	1	1	1	1	4	64	5	6	1	4	1
2		2	2	2	2	2	1	2	1	2	2	4	82	2	2	2	4	1
2	5		2	1	1	2	2	2	1	1	1	4	57	5	7	1	4	1
3	4	1	2	2	2	3	2	2	1	2	2	4	60	3	3	2
3	4	1	1	1	1	1	1	1	1	1	1	4	64	4	7	2	4	1
3	3	1	1	1	1	2	1	1	1	1	1	4	68	5	8	1	4	1
3	3	1	1	1	1	1	2	2	2	2	1	4	83	5	9	1	3	1
3	4	1	1	1	1	1	2	2	2	2	2	4	68	4	6	1	4	1
3	4	1	1	1	1	1	1	1	1	2	1	4	59	4	8	2	4	1
4	5	1	1	1	1	1	1	1	1	1	1	4	70	4	5	2	4	1
5	5	1	1	1	1	1	1	1	1	1	1		86	4	3	2	4	1
1	3	2	2	2	2	3	3	4	4	4	4	4	50	4	8	2	4	1
4	3	1	2	1	1	1	1	1	1	1	1	3	79	3	2	1	5	5
3	3	1	1	1	1	2	1	1	1	1	1	3	68	1	4	1
3	4	1	1	1	1	2	2	1	1	1	1	4	58	2	6	1	4	1
3	4	1	1	1	1	1	1	1	1	1	1	4	67	3	6	2	4	1
3	5	1	1	1	1	1	1	1	1	1	1			3	5	2	5	5
4	4	1	1	1	1	2	2	2	2	2	3	4	81	3	6	1	5	5
4	5	1	1	1	1	2	2	1	1	1	1	4	66	2	6	1	4	1
3	2	1	2	1	1	2	2	2	2	2	2	4	85	3	5	1	4	1
3	3	1	2	1	1	2	3	1	2	1	1	4	70	4	1	1	1	1
3	4	1	1	1	1	1	2	1	1	1	2	4	90	4	6	2	4	1
5	5	1	1	1	1	1	1	3	2	2	2	4	42	4	8	2
4	5	1	1	1	1	1	1	1	1	1	1	4	55	4	8	2	4	1
4	5	2	1	1	1	1	1	1	1	1	1			2	4
4	4	1	1	1	1	1	1	1	1	1	1		94	2	9	1
4	4	1	1	1	1	1	1	1	1	1	1	4	80	3	5	1	4	1
4	4	1	1	1	1	2	1	1	2	2	2			4	8
4	3	1	1	1	1	1	1	1		1		4	82	5	5	2	4	1
4	5	1	1	1	1	1	1	1	1	1	1	4	66	5	8	91	4	1
3	4	1	1	1	1	1	1	1	1	2	1	4	71	5	9	2	4	1
3	3	1	1	1	1	1	2	2	2	2	2	4	76	3	6	1	3	1
3	3	1	1	1	1	1	1	1	1	1	2	4	70	4	6	2	2	1
3	4	1	1	1	1	1	1	1	1	1	1	4	68	4	6	2	4	1
4	4	1	1	1	1	1	1	2	1	1	1	4	83	2	4	1	3	1
2	2	1	2	1	1	2	1	1	1	1	2	4	69	4	4	1	5	5
4	4	1	1	1	1	2	2	1	2	2	2	4	55	5	8	2	2	1
2	3	1	1	1	2	2	1	1	1	1	1	3	70	5	8	2	5	5
1	2	1	1	1	1	2	2	1	1	2	1	4	75	4	8	1	5	5
2	3	2	1	1	1	1	1	1	1	1	1	4	75	5	6	2	5	5
5	5	1	1	1	1	2	2	1	1	2	2	4	54	5	8	2	4	1
3	4	1	1	1	1	2	2	1	2	2	2	3	65	4	3	2	4	1
3	3	1	1	1	1	2	2	2	2	1	1	4	78	5	6	2
4	4	1	1	1	1	2	2	1	3	2	2	4	78	3	6	1	4	1
3	2	1	1	1	1	2	2	2	2	2	2	4	51	3	6	2	4	1
4	4	1	1	1	1	2	1	1	1	1	1	4	65	5	5	2
2	2	1		1	1	3	4	2	2	2	2	3	80	3	8	1	4	1
5	5	1	1	1	1	1	1	1	1	1	1	4	59	2	4	2	4	1
4	5	1	1	1	1	1	1	1	1	1	1	4	75	5	3	1	4	1
3	4	1	1	1	1	1	1	1	1	1	1	4	72	4	7	2	4	1
4	4	1	1	1	1	2	2	1	1	1	1	4	77	5	9	1	4	1
4	5	1	1	1	1	2	2	1	1	2	1	4	47	5	7	2	4	1
2	3	1	2	1	2	1	1	1	1	1	1	4	88	3	6	1	4	1
4	4	1	1	1	1	2	1	1	1	1	1	3	60	3	6	1	3	1
4	5	1	1	1	1	2	1	1	1	1	1	4	61	5	9	2	4	1
3	4	1	1	1	1	2	2	2	2	2	2	4	60	4	7	2	4	1
4	4	1	1	1	1	2	2	2	2	2	2		80	5	3	1	4	1
3	3	1	1	1	1	2	2	2	2	2	2	4	53	5	9	1	4	1
3	3	1	1	1	1	2	2	2	2	2	2	3	85	4	7	2	4	1
3	3	1	1	1	1	2	2	2	1	1	1	4	56	2	7	1	4	1
3	3	1	1	1	1	1	2	2	2	1	1	4	62	5	9	2	4	1
5	5	1	1	1	1	1	2	1	1	1	1	4	64	4	8	2	4	1
3	4	1	2	1	1	1	1	1	1	1	1	4	92	3	8	1
4	4	1	1	1	1	1	1	1	1	2	1	3	75	5	9	1	4	1
3	3	1	1	1	1	2	2	2	1	2	2	3	72	3	4	2	4	1
3	4	1	1	1	1	2	2	1	1	1	1	4	77	5	4	2	2	1
4	5	1	1	1	1	1	1	1	1	1	1	4	61	4	8	2
2	4	1	1	1	1	2	2								1		4	1
4	5	1	1	1	1	1	2	1	1	1	1	4	84	3	4	2
3	4	1	1	1	1	2	2	1	1	2	1	3	49	5	8	1	4	1
3	3	1	2	1	1	2	2	1	1	1	1	4	76	4	6	1
4	5	1	1	1	1	3	3	1	2	3	3	3	59	4	5	2	4	1
2	4	2	1	2	2	3	2	1	2	1	2	3	59	3	2	2	4	1
2	3	1	2	2	2	3	4	4	4	4	4	3	85	4	7	1	4	1
3	3	1	1	1	1	2	2	4	4	4	4	3	57	3	5	2	4	1
4	4	1	1	1	1	3	2	1	1	1	1	4	80	5	6	2	2	1
3	4		1	1	1	2	1	1	1	1	1		66	1	1	2	4	1
2	4	2	1	1	1	3	3	3	3	3	3	4	63	2	5	2	3	1
4	5	1	1	1	1	2	1	1	1	1	1	4	82	3	9	2	4	1
1	4	2	1	1	1	1	1	1	1	1	1	3	80	1	4	1
4	4	1	1	1	1	2	2	1	1	1	1	3	57	4	5	2	4	1
4	4	1	1	1	1	2	2	1	1	1	1	3	71	5	8	1	5	5
4	4	1	1	1	1	1	1	1	1	1	1	4	76	5	8	1	1	1
4	4	1	1	1	1	2	2	1	2	1	1	3	79	4	5	1	4	1
3	4	1	1	1	1	1	1	1	1	1	1	3	65	3	6	1	5	5
3	3	1	2	1	1	3	3	1	1	1	1	3	67	3	4	1	3	1
3	3	2	1	1	1	3	3	4	4	4	4	3	72	4	4	1
3	3	2	2	2	2	2	2	3	3	3	3	4	65	2	1	1
2	3	1	2	1	2	1	1	1	1	1	1	4	91	5	8	1	5	5
3	5	1	1	1	1	1	1	1	1	2	2	3	31	4	5	2	3	1
3	3	1	1	1	1	1	1	2	3	4		4	74	5	8		3	1
3	4	1	1	1	1	3	3	3	1	1	1	4	74	3	3	1
3	4	1	1	1	1	2	2	2	2	3	1				6		1	1
3	4	1	1	1	1	1	1	1	1	2	2		89	5	8	1	3	1
4	4	1	1	1	1	1	2	1	1	1	1	3	77	5	8	1	4	1
1	1	1	2	1	2	2	2	2	2	2	2	3	68	5	5	2	3	1
4	5	1	1	1	1	2	2	3	2	1	2	3	73	5	8	2	2	1
3	4	1	1	1	1	2	2	1	1	1	1	3	84	4	6	1	5	5
4	4	1	1	1	1	2	2	2	2	2	2	3	70	4	8	2	3	1
2	3	1	1	1	1	2	2	1	1	1	1	4	88	3	2	2	1	1
3	3	2	2	2	2	2	2					3	82	5	7	1	3	1
3	3	1	1	1	1	2	3	2	2	2	2	3	56	1	6	2	3	1
3	3	1	2	1	1	2	2	4	3	3	3		75	2	6	2
1	3	1	2	1	1	3	3	4	4	4	3	4	65	4	8	1
1	2	1	2	1	1	2	2	2	1	1	1	3	70	2	7	2	2	1
4	4	1	1	1	1	1	2	1	1	1	1	3	78	2	9	1
3	3	1	1	1	1	2	2	2	2	2	2	3	65	5	7	1	1	1
3	4	1	1	1	1	1	1	1	1	2	2	3	59	2	7	2	3	1
3	4	1	1	1	1	1	1	1	1	1	1	2	64	2	4	2	5	5
3	3	1	1	1	1	1	1	1	1	1	1	3	80	1	4	2	3	1
3	4	1	1	1	1	2	2	1	1	1	1	3	66	5	7	2	3	1
3	3	1	2	1	1	3	2	1	1	1	1	3	73	3	9	2	3	1
4	4	1	1	1	1							3	66	5	8	2
3	3	1	1	1	1	1	2	1	1	1	1	3	64	5	6	2	3	1
4	5	1	2	1	1	1	1	2	1	2	1	3	73	5	4	4	3	1
4	4	1	1	1	1	1	1	1	1	1	1	3	75	4	8	1	3	1
2	4	2	2	1	1	1	1	3	3	1	2	3	75	2	4	2	2	1
4	5	1	1	1	1	1	1	1	1	1	1	3	66	5	9	1
2	2	1	1	1	1	3	2	4	3	3	2		57	3	2	1	3	1
2	5	1	2	2	2	1	1	1	2	1	1	3	67	3	1	2	5	5
3	3	1	1	1	1	1	2	1	2		2	3	60	3	8	2	5	5
4	4	1	1	1	1	1	1	1	1	1	2	3	66	2	5	1	3	1
4	4	1	1	1	1	2	2	1	1	1	1	3	54	4	8	2	3	1
3	5	1	1	1	1	2	2	1	1	2	1	3	79	2	7	1	5	5
2	4	2	2	1	1	1	1	4	4	2	4	3	88	4	4	1	3	1
3	4	2	1	1	1	2	2	4	4	2	2	3	78	3	7	2	2	1
3	4	1	1	1	1	2	2	1	1	2	2	3	90	3	8	2	3	1
5	5	1	1	1	1	3	2	2	3	3	2	3	74	3	4	2	3	1
	1	1	1	1	1	4	4	4	4	4	4				1
4	5	1	1	1	1	1	1	1	1	1	1	3	71	4	5	2	3	1
2	3	1	2	1	2	1	1	1	1	1	1	3	78	3	3	1	2	1
2	3	1	2	2	1	2	2	2	2	1	1	3	71	1	2	1	3	1
2	4	1	2	1	1	1	1	1	1	1	1	3	78	5	7	2
3	3	1	1	1	1	2	2	2	2	2	2	4	74	5	7	2	5	5
3	5	1	2	1	2	2	2	1	1	1	1	3	83	3	5	1	2	1
2	3	1	1	1	2	2	2	2	2	3	3	3	54	3	3	2	3	1
3	3	1	1	1	1	1	1	1	1	1	1	3	77	2	4	1	3	1
3	3	1	1	1	1	2	1	2	1	1	1	3	63	1	3	2	3	1
4	5	1	2	1	1	1	1	1	1	1	1				5		5	5
3	3	1	1	1	1	2	2	1	1	1	1	3	69	3	6	1	3	1
1	3	1	2	2	1	3	4	3	3	2	2	3	68	2	4	1	2	1
2	4	1	2	1	1	2	1	1	1	1	2	2	60	2	2	2	2	1
3	4	1	1	1	1	1	1	1	1	1	1	3	74	3	3	1	3	1
4	5	1	1	1	1	2	1	1	2	1	1	3	46	4	6	2	2	1
2	4	1	1	1	1	1	1	1	1	2	1	3	65	3	4	1	2	1
4	5	1	2	1	1	1	1	1	1	1	1	3	78	3	4	2	3	1
3	3	1	1	1	1	2	1	1	1	1	1	3	71	4	4	2
4	5	1	1	1	1	2	2	2	1	1	2	2	68	3	3	1	2	1
3	4	1	1	1	1	2	2	1	1	1	1	3	70	4	7	1	2	1
4	4	1	1	1	1	2	2	2	2	2	2	3	52	5	8	2	3	1
1	2	2	1	1	2							2	75	2	6	1	5	5
3	4	2	1	1	1	2	2	2	2	3	3	2	35	4	6	1	2	1
3	3	1	1	1	1	2	2	2	1	1	1	4	89	3	9	1	2	1
2	3	2	2	1	1	1	2	2	2	2	2	3	61	3	3	2	5	5
5	5	1	1	1	1	1	1	1	1	1	1	2	64	5	9	1	3	1
3	3	1	1	1	1	2	2	1	1	2	2	2	48	3	4	1
4	5	1	2	1	1	1	1	1	1	1	3	3	82	2	3	2	2	1
5	5	1	1	1	1	1	1	1	1	1	1	2	78	5	9	1	3	1
2	3	2	2	2	2	1	1	2		2	2	1	71	2	2	2	1	1
3	4	1	1	1	1	1	1	1	1	1	2	2	67	4	7	1	2	1
5	5	1	1	1	1	2	2	1	1	1	1	2	83	4	6	2	5	5
3	5	1	1	1	1	2	1	3	1	1	1	2	70	3	4	2	3	1
3	3	1	1	1	1	2	2	1	1	1	1	2	75	5	9	1	5	5
2	3	1	1	1	1	3	1	3	3	3	3		48	4	7	2	2	1
3	4	1	2	1	2	2	2	2	1	2	1	4	91	5	3	2	3	1
4	4	1	1	1	1	2	2	1	1	2	2	2	93	5	6	2
3	4	1	1	1	1	2	2	1	2	1	3	3	71	4	7	1	2	1
2	3	1	2	1	2	2	2	3	2	2	2	2	70	2	4	1	3	1
4	5	1	1	1	1	2	2	1	1	1	1	2	74	3	6	1	2	1
4	5	1	1	1	1	1	1	1	1	1	1	3	66	5	6	1
3	3	1	2	1	1							2	75	3	6	1	5	5
3	4	2	1	1	1	2	2	2	2	2	2	4	86	2	4	2	3	1
4	5	1	1	1	1	2	3	1	1	1	2	3	75	4	7	2	3	1
4	1	1	1	1	1	1	2	2	1	2	1	4	78	3	4	2	3	1
4	4	1	1	1	1	1	1	1	1	1	1	2	63	4	6	2	3	1
2	3	2	2	1	1	2	1	2	2	2	2	2	33	3	4	2
2	4	1	1	1	1	1	1	1	1	1	1		88	2	1
3	4	1	1	1	1	2	2	2	2	2	2	2	62	5	7	2	3	1
3	4	1	1	1	1	3	2	1	2	2	2	2	46	5	3	2	5	5
4	5	1	1	1	1	2	1	1	1	2	1	2	76	3	6	1	2	1
4	4	1	1	1	1	1	1	1	1	1	1	2	90	5	7	1
2		1	1	1	1	2	3	3	3	1	1	2	73	2	4	2	5	5
3	4	1	1	1	1	1	1	2	2	2	1	4	56	5	6	2	2	1
3	4	1	1	1	1	1	1	1	1	1	1	2	76	3	8	2	5	5
2	3	2	2	2	1	3	2	2	3	3	4	2	70	4	7	2	2	1
2	3	1	1	1	1	1	1	1	1	1	1	2	85	2	7	2	2	1
1	1	1	1	1	1	4	3	2	2	2	1	2	65	3	6	1
4	5	1	1	1	1	1	1	1	1	1	1		72	2	7	1
4	5	1	1	1	1	1	1	1	1	1	1	2	61	4	9	1	2	1
3	4	1	1	1	1	2	1	1	1	1	1	2	59	3	5	2	2	1
3	4	1	1	1	1	2	2	1	1	2	2	2	68	3	9	1	2	1
3	4	1	1	1	1	1	1	1	1	1	1	3	56	5	9	2	5	5
3	3	1	1	1	1	1	1	1	1	1	1	1	78	4	8	1	5	5
4	4	1	1	1	1	2	2	1	1	1	1	2	72	4	6	1	2	1
4	3	2	2	1	1	3	3	4	4	4	4	2	58	2	8	2	2	1
2	5	1	2	1	1	1	1	1	2	2	1	2	68	3	8	1	2	1
4	4	1	1	1	1	2	2	1	1	1	1	2	65	3	8	1	2	1
4	4	1	1	1	1	2	2	2	1	2	2	2	56	5	5	2	2	1
4	4	1	1	1	1	1	1	1	1	1	1	3	76	3	6	1	3	1
3	5	2	1	1	1	3	2	2	2	2	2	3	74	1		2	2	1
2	3	2	2	2	2	2	1	2	2	2	2	3	69	5	8	2	3	1
3	5	1	1	1	1	2	1	1	1	1	1	2	75	5	7	2	2	1
2	3	1	2	2	1	3	2	1	2	1	1	2	70	5	4	2	2	1
4	4	1	1	1	1	1	2	1	1	1	1	2	81	5	5	2	2	1
4	4	1	2	1	1	1	1	1	2	1	2	2	75	5	8	2	2	1
2	3	1	1	1	1	2	2	2	2	3	2	2	60	2	4	1	5	5
3	4	1	1	1	1	1	1	1	1	1	1	2	57	4	8	2	3	1
2	3	1	1	1	1	3	1	2	2	2	2	2	69	5	8		5	5
3	3	1	1	1	1	2	3	1	1	3	2	3	59	3	4	2	2	1
3	3	1	1	1	1	3	2	4	2	2	3	2	64	5	4	1	2	1
4	4	1	1	1	1	2	2	1	1	1	1	2	79	3	5	2	1	1
4	4	1	1	1	1	1	1	1	1	1	1	2	71	4	4	2	2	1
2	4	1	1	1	1	2	2	1	1	1	1	2	66	2	6	1	2	1
3	3	1	1	1	1	1	1	1	1	1	1	3	74	4	5	1	2	1
2	3	1	1	1	1	2	2	2	2	3	2	2	66	5	6	1	2	1
3	4	1	1	1	1	1	1	1	1	1	1	2	60	4	7	2	2	1
1	3	2	2	1	1	2	1	2	1	1	1	2	82	4	4	1	2	1
3	3	1	1	1	1	1	1	2	1	1	1	2	60	3	8	2	3	1
4	4	1	1	1	1	2	1	1	1	1	1	4	88	5	8	1	2	1
4	5	1	1	1	1	2	3	2	2	2	1	2	55	4	8	2	2	1
4	4	1	1	1	1	2	2	1	1	1	1	2	80	5	8	2	2	1
2	4			1	1	2	2	2	2	4	4	1	57	3	5	2
2	3	1	1	1	1	2	2	1	1	1	1	2	74	5	9	2	2	1
3	4	1	1	1	1	1	2	1	1	1	1	2	65	3	7	1	2	1
2	3	1	1	1	1	2	2	1	2	2	1	2	70	4	5	2	1	1
4	4	1	1	1	1	2	2	1	1	1	1	2	73	5	8	2	1	1
4	5	1	1	1	1	2	2	1	1	1	1	3	68	5	6	2	2	1
4	4	1	1	2	1	2	2	1	1	1	1	4	72	4	7	1	5	5
3	5	1	1	1	1	1	1	1	1	2	2	2	66	3	7	1	2	1
															6
2	4	1	1	1	1	2	2	1	1	2	1	2	65	3	8	2	5	5
3	4	1	1	1	1	2	2	1	1	1	1	2	55	3	3	1	5	5
4	4	1	1	1	1		3	1	1	1	1	2	73	3	6	1	2	1
3	3	1	1	1	1	2	1	2	2	1	1	2	66	4	7	1	2	1
4	4	1	1	1	1	1	1	1	1	1	1	2	78	5	6	2	2	1
3	4	1	1	1	1	3	3	1	1	1	1	2	39	2	7	1	2	1
5	4	1	1	1	1	2	1	1	1	1	1	2	78	5	7	2
